# Supplementary material for: Variant allelic frequencies of driver mutations can identify gliomas with potentially false-negative MGMT promoter methylation results
Source: Acta Neuropathol Commun. 2023 Nov 2;11:175. doi: 10.1186/s40478-023-01680-0 (PMC10623846; doi:10.1186/s40478-023-01680-0)
Supplement: Supplementary file 1 — Supplementary Material 1 [file 40478_2023_1680_MOESM1_ESM.xlsx]

## Sheet: Sheet1
Sample ID	Sex	Age at diagnosis	Diagnosis (WHO 2021)	Grade	Microscopic cellularity estimate	NGS panel	Driver mutation	Driver mutation VAF	MGMT pyroseq result	MGMT promoter pyroseq mean methylation level (%)	MGMT promoter CpG site #1 (%)	MGMT promoter CpG site #2 (%)	MGMT promoter CpG site #3 (%)	MGMT promoter CpG site #4 (%)	Original vs Recurrent
Pyro-311	M	61	GBM	4	0.4	Oncomine comprehensive	TERT	0.02	Unmethylated	0.0149	0.0131	0.0148	0.0169	Uncertain	Original		GBM=IDH-wildtype glioblastoma
Pyro-383	M	75	GBM	4	0.7	Oncomine comprehensive	TERT	0.02	Unmethylated	0.041	0.0241	0.0259	0.0578	0.0563	Original		IDH-astro=IDH-mutant astrocytoma
Pyro-293	F	55	GBM	4	0.5	Oncomine comprehensive	TERT	0.024	Unmethylated	0.0644	0.063	0.0656	0.0646	Uncertain	Original		IDH-oligo=IDH-mutant and 1p/19q co-deleted oligodendroglioma
Pyro-049	M	55	GBM	4	0.7	Oncomine comprehensive	TERT	0.04	Unmethylated	0.0552	0.0243	0.0521	0.0634	0.0809	Recurrent
Pyro-159	M	38	GBM	4	0.2	Oncomine comprehensive	TERT	0.06	Unmethylated	0.0728	0.0364	0.0382	0.1124	0.104	Original
Pyro-023	F	48	GBM	4	0.4	Oncomine comprehensive	TERT	0.07	Unmethylated	0.0373	0.019	0.0217	0.0531	0.0554	Recurrent
Pyro-436	F	75	GBM	4	0.5	Oncomine comprehensive	TERT	0.08	Methylated	0.2022	0.2507	0.2324	0.1102	0.2157	Original
Pyro-286	M	44	GBM	4	0.7	Oncomine comprehensive	TERT	0.09	Unmethylated	0.026	0.0173	0.0154	0.0357	0.0356	Original
Pyro-441	M	44	GBM	4	0.5	Oncomine comprehensive	TERT	0.09	Unmethylated	0.0359	0.0211	0.0204	0.0479	0.0543	Original
Pyro-081	F	69	GBM	4	0.5	Oncomine comprehensive	TERT	0.1	Methylated	0.1106	0.0701	0.1087	0.111	0.1525	Recurrent
Pyro-182	F	69	GBM	4	0.4	Oncomine comprehensive	TERT	0.1	Unmethylated	0.0485	0.021	0.0317	0.0667	0.0745	Original
Pyro-368	M	61	GBM	4	0.5	Oncomine comprehensive	TERT	0.1	Unmethylated	0.0404	0.0203	0.032	0.0526	0.0566	Original
Pyro-442	M	81	GBM	4	0.4	Oncomine comprehensive	TERT	0.1	Unmethylated	0.0458	0.0193	0.0369	0.0548	0.072	Original
Pyro-164	M	64	GBM	4	0.9	Oncomine comprehensive	TERT	0.11	Unmethylated	0.0516	0.027	0.0568	0.056	0.0664	Original
Pyro-079	F	59	GBM	4	0.9	Oncomine comprehensive	TERT	0.12	Unmethylated	0.0226	0.0121	0.0166	0.0277	0.0338	Original
Pyro-142	F	59	GBM	4	0.7	Oncomine comprehensive	TERT	0.12	Methylated	0.1223	0.0508	0.0547	0.169	0.2146	Original
Pyro-288	M	61	GBM	4	0.7	Oncomine comprehensive	TERT	0.12	Unmethylated	0.0107	0.0088	0.0074	0.016	Uncertain	Original
Pyro-187	M	61	GBM	4	0.8	Oncomine comprehensive	TERT	0.13	Unmethylated	0.0571	0.0322	0.0344	0.0823	0.0796	Original
Pyro-244	M	56	GBM	4	0.9	Oncomine comprehensive	TERT	0.13	Methylated	0.3976	0.3107	0.3987	0.4297	0.4513	Original
Pyro-395	M	77	GBM	4	0.9	Oncomine comprehensive	TERT	0.13	Unmethylated	0.034	0.0176	0.0194	0.0472	0.0517	Original
Pyro-041	M	79	GBM	4	0.75	Oncomine comprehensive	TERT	0.14	Methylated	0.1641	0.1027	0.2338	0.1195	0.2003	Original
Pyro-097	M	43	GBM	4	0.9	Oncomine comprehensive	TERT	0.14	Methylated	0.1663	0.1403	0.1082	0.107	0.3097	Original
Pyro-127	F	68	GBM	4	0.95	Oncomine comprehensive	TERT	0.14	Methylated	0.4209	0.3776	0.4173	0.4475	0.4412	Original
Pyro-224	F	51	GBM	4	0.8	Oncomine comprehensive	TERT	0.14	Unmethylated	0.0577	0.031	0.0344	0.0632	0.1022	Original
Pyro-344	M	64	GBM	4	0.8	Oncomine comprehensive	TERT	0.14	Methylated	0.1282	0.0575	0.1612	0.0902	0.2037	Original
Pyro-422	M	45	GBM	4	0.7	Oncomine comprehensive	TERT	0.14	Unmethylated	0.0392	0.0209	0.0271	0.0511	0.0577	Original
Pyro-105	M	49	GBM	4	0.4	Oncomine comprehensive	TERT	0.15	Unmethylated	0.0227	0.013	0.0116	0.0314	0.0347	Original
Pyro-370	M	61	GBM	4	0.8	Oncomine comprehensive	TERT	0.15	Unmethylated	0.0204	0.0127	0.0186	0.0267	0.0235	Original
Pyro-060	F	65	GBM	4	0.7	Oncomine comprehensive	TERT	0.16	Methylated	0.1115	0.0851	0.1191	0.0982	0.1435	Recurrent
Pyro-094	F	70	GBM	4	0.8	Oncomine comprehensive	TERT	0.16	Methylated	0.1794	0.2546	0.0944	0.0899	0.2785	Original
Pyro-277	M	65	GBM	4	0.9	Oncomine comprehensive	TERT	0.16	Methylated	0.3403	0.1684	0.0834	0.5701	0.5394	Original
Pyro-310	M	67	GBM	4	0.9	Oncomine comprehensive	TERT	0.16	Unmethylated	0.0124	0.0069	0.0057	0.0209	0.0162	Original
Pyro-410	F	90	GBM	4	0.9	Oncomine comprehensive	TERT	0.16	Unmethylated	0.0521	0.0528	0.0228	0.0466	0.0863	Original
Pyro-115	F	75	GBM	4	0.75	Oncomine comprehensive	TERT	0.17	Unmethylated	0.027	0.021	0.0291	0.0252	0.0329	Original
Pyro-169	F	68	GBM	4	0.95	Oncomine comprehensive	TERT	0.17	Unmethylated	0.0587	0.0328	0.0379	0.0773	0.0869	Original
Pyro-268	M	60	GBM	4	0.8	Oncomine comprehensive	TERT	0.17	Methylated	0.1673	0.2039	0.2183	0.1556	0.0915	Original
Pyro-377	F	62	GBM	4	0.7	Oncomine comprehensive	TERT	0.17	Methylated	0.1655	0.1619	0.1967	0.1081	Uncertain	Original
Pyro-415	F	52	GBM	4	0.8	Oncomine comprehensive	TERT	0.17	Unmethylated	0.0079	0.0061	0.0067	0.0077	0.011	Recurrent
Pyro-064	M	61	GBM	4	0.5	Oncomine comprehensive	TERT	0.18	Unmethylated	0.0324	0.0192	0.0243	0.0536	Uncertain	Original
Pyro-228	M	62	GBM	4	0.7	Oncomine comprehensive	TERT	0.18	Unmethylated	0.0479	0.0349	0.0321	0.0559	0.0686	Original
Pyro-317	M	57	GBM	4	0.75	Oncomine comprehensive	TERT	0.18	Unmethylated	0.0306	0.0174	0.0176	0.0408	0.0468	Recurrent
Pyro-374	F	65	GBM	4	0.65	Oncomine comprehensive	TERT	0.18	Unmethylated	0.0279	0.0176	0.0141	0.0394	0.0406	Original
Pyro-022	M	77	GBM	4	0.7	Oncomine comprehensive	TERT	0.19	Methylated	0.2802	0.4458	0.1373	0.1173	0.4202	Original
Pyro-121	F	59	GBM	4	0.4	Oncomine comprehensive	TERT	0.19	Methylated	0.2866	0.3204	0.2544	0.1439	0.4277	Original
Pyro-173	F	76	GBM	4	0.8	Oncomine comprehensive	TERT	0.19	Unmethylated	0.054	0.0267	0.0261	0.082	0.081	Original
Pyro-290	M	72	GBM	4	0.5	Oncomine comprehensive	TERT	0.19	Unmethylated	0.022	0.0183	0.0173	0.0305	Uncertain	Original
Pyro-339	F	64	GBM	4	0.8	Oncomine comprehensive	TERT	0.19	Unmethylated	0.0318	0.0151	0.0182	0.0446	0.0491	Original
Pyro-343	M	66	GBM	4	0.8	Oncomine comprehensive	TERT	0.19	Unmethylated	0.0245	0.015	0.0245	0.034	Uncertain	Recurrent
Pyro-443	F	82	GBM	4	0.5	Oncomine comprehensive	TERT	0.19	Methylated	0.3399	0.3588	0.4587	0.2023	Uncertain	Original
Pyro-178	M	65	GBM	4	0.8	Oncomine comprehensive	TERT	0.2	Unmethylated	0.057	0.0333	0.0354	0.078	0.0811	Original
Pyro-257	F	88	GBM	4	0.65	Oncomine comprehensive	TERT	0.2	Unmethylated	0.0735	0.0529	0.0655	0.0697	0.1059	Original
Pyro-336	F	55	GBM	4	0.8	Oncomine comprehensive	TERT	0.2	Methylated	0.2038	0.202	0.2056	0.2305	0.1773	Recurrent
Pyro-419	F	79	GBM	4	0.8	Oncomine comprehensive	TERT	0.2	Methylated	0.1609	0.0718	0.2346	0.072	0.2651	Original
Pyro-421	M	75	GBM	4	0.5	Oncomine comprehensive	TERT	0.2	Unmethylated	0.0224	0.0041	0.0338	0.0239	0.0278	Original
Pyro-118	M	59	GBM	4	0.8	Oncomine comprehensive	TERT	0.21	Unmethylated	0.0174	0.0095	0.0107	0.025	0.0243	Recurrent
Pyro-201	F	72	GBM	4	0.5	Oncomine comprehensive	TERT	0.21	Methylated	0.3808	0.1096	0.4443	0.4795	0.4896	Original
Pyro-280	M	69	GBM	4	0.9	Oncomine comprehensive	TERT	0.21	Unmethylated	0.0396	0.0202	0.0254	0.0598	0.0528	Original
Pyro-305	M	53	GBM	4	0.8	Oncomine comprehensive	TERT	0.21	Unmethylated	0.0518	0.0364	0.047	0.0719	Uncertain	Recurrent
Pyro-318	F	56	GBM	4	0.7	Oncomine comprehensive	TERT	0.21	Unmethylated	0.0527	0.0269	0.0378	0.0501	0.0961	Original
Pyro-407	M	42	GBM	4	0.5	Oncomine comprehensive	TERT	0.21	Unmethylated	0.0291	0.0114	0.0172	0.046	Uncertain	Recurrent
Pyro-413	F	62	GBM	4	0.8	Oncomine comprehensive	TERT	0.21	Unmethylated	0.0462	0.0093	0.0096	0.0161	0.1497	Original
Pyro-059	M	51	GBM	4	0.95	Oncomine comprehensive	TERT	0.22	Unmethylated	0.0574	0.0408	0.0462	0.0675	0.0753	Original
Pyro-225	M	66	GBM	4	0.9	Oncomine comprehensive	TERT	0.22	Methylated	0.515	0.4704	0.4834	0.5397	0.5664	Original
Pyro-331	M	69	GBM	4	0.5	Oncomine comprehensive	TERT	0.22	Unmethylated	0.0401	0.0195	0.0213	0.059	0.0606	Original
Pyro-114	M	61	GBM	4	0.9	Oncomine comprehensive	TERT	0.23	Unmethylated	0.0318	0.0081	0.0585	0.0287	Uncertain	Original
Pyro-283	M	91	GBM	4	0.9	Oncomine comprehensive	TERT	0.23	Methylated	0.2932	0.2812	0.2865	0.2981	0.307	Original
Pyro-314	F	73	GBM	4	0.75	Oncomine comprehensive	TERT	0.23	Unmethylated	0.0814	0.0729	0.067	0.0914	0.0943	Original
Pyro-380	M	79	GBM	4	0.8	Oncomine comprehensive	TERT	0.23	Methylated	0.461	0.4547	0.4544	0.4706	0.4641	Original
Pyro-155	M	54	GBM	4	0.8	Oncomine comprehensive	TERT	0.24	Unmethylated	0.0597	0.036	0.0342	0.0853	0.0833	Original
Pyro-168	M	67	GBM	4	0.8	Oncomine comprehensive	TERT	0.24	Unmethylated	0.0713	0.0378	0.0321	0.1069	0.1084	Recurrent
Pyro-181	M	66	GBM	4	0.9	Oncomine comprehensive	TERT	0.24	Methylated	0.4264	0.4077	0.398	0.4454	0.4547	Original
Pyro-254	M	71	GBM	4	0.5	Oncomine comprehensive	TERT	0.24	Unmethylated	0.0306	0.0119	0.022	0.0448	0.0438	Original
Pyro-285	F	63	GBM	4	0.7	Oncomine comprehensive	TERT	0.24	Unmethylated	0.019	0.008	0.0144	0.0275	0.0262	Recurrent
Pyro-304	F	37	GBM	4	0.6	Oncomine comprehensive	TERT	0.24	Unmethylated	0.0205	0.0119	0.0159	0.0338	Uncertain	Original
Pyro-403	M	82	GBM	4	0.7	Oncomine comprehensive	TERT	0.24	Unmethylated	0.0464	0.0154	0.0332	0.0629	0.0743	Original
Pyro-056	F	69	GBM	4	0.6	Oncomine comprehensive	TERT	0.25	Methylated	0.4112	0.3909	0.4074	0.4336	0.4127	Recurrent
Pyro-083	F	46	GBM	4	0.8	Oncomine comprehensive	TERT	0.25	Unmethylated	0.0297	0.0145	0.017	0.0424	0.0449	Original
Pyro-128	M	71	GBM	4	0.9	Oncomine comprehensive	TERT	0.25	Unmethylated	0.0327	0.0164	0.0209	0.0399	0.0536	Original
Pyro-218	M	68	GBM	4	0.7	Oncomine comprehensive	TERT	0.25	Unmethylated	0.0296	0.0268	0.0246	0.0196	0.0472	Original
Pyro-235	F	66	GBM	4	0.8	Oncomine comprehensive	TERT	0.25	Unmethylated	0.015	0.0088	0.0109	0.0178	0.0227	Original
Pyro-404	M	78	GBM	4	0.9	Oncomine comprehensive	TERT	0.25	Methylated	0.1069	0.1871	0.0753	0.0747	0.0905	Original
Pyro-054	M	52	GBM	4	0.8	Oncomine comprehensive	TERT	0.2519	Unmethylated	0.0366	0.0249	0.0262	0.0474	0.0478	Recurrent
Pyro-101	F	51	GBM	4	0.9	Oncomine comprehensive	TERT	0.26	Unmethylated	0.037	0.0364	0.0337	0.0409	Uncertain	Original
Pyro-141	F	66	GBM	4	0.9	Oncomine comprehensive	TERT	0.26	Unmethylated	0.0443	0.0242	0.0306	0.0595	0.063	Original
Pyro-198	F	70	GBM	4	0.6	Oncomine comprehensive	TERT	0.26	Methylated	0.55	0.4933	0.5409	0.58	0.5858	Recurrent
Pyro-306	F	70	GBM	4	0.6	Oncomine comprehensive	TERT	0.26	Unmethylated	0.0176	0.0107	0.0141	0.0223	0.0233	Original
Pyro-340	F	35	GBM	4	0.7	Oncomine comprehensive	TERT	0.26	Methylated	0.1009	0.0471	0.1262	0.0812	0.149	Recurrent
Pyro-341	F	55	GBM	4	0.8	Oncomine comprehensive	TERT	0.26	Methylated	0.2434	0.1053	0.324	0.301	Uncertain	Original
Pyro-378	F	56	GBM	4	0.75	Oncomine comprehensive	TERT	0.26	Unmethylated	0.0515	0.0346	0.0512	0.0501	0.0702	Original
Pyro-389	M	69	GBM	4	0.9	Oncomine comprehensive	TERT	0.26	Unmethylated	0.0602	0.0391	0.0532	0.0525	0.0959	Recurrent
Pyro-392	M	60	GBM	4	0.2	Oncomine comprehensive	TERT	0.26	Unmethylated	0.0276	0.0163	0.0227	0.0363	Uncertain	Original
Pyro-063	F	67	GBM	4	0.8	Oncomine comprehensive	TERT	0.27	Unmethylated	0.035	0.02	0.0199	0.0446	0.0555	Original
Pyro-082	M	69	GBM	4	0.3	Oncomine comprehensive	TERT	0.27	Unmethylated	0.0544	0.0294	0.0318	0.0765	0.0801	Original
Pyro-091	M	70	GBM	4	0.9	Oncomine comprehensive	TERT	0.27	Methylated	0.3389	0.2775	0.3258	0.3632	0.3891	Original
Pyro-135	M	68	GBM	4	0.95	Oncomine comprehensive	TERT	0.27	Methylated	0.4169	0.428	0.4024	0.4369	0.4004	Original
Pyro-266	M	53	GBM	4	0.9	Oncomine comprehensive	TERT	0.27	Methylated	0.3152	0.3351	0.3582	0.1698	0.3977	Original
Pyro-269	F	71	GBM	4	0.7	Oncomine comprehensive	TERT	0.27	Unmethylated	0.0785	0.0798	0.0615	0.0608	0.1118	Original
Pyro-307	F	44	GBM	4	0.8	Oncomine comprehensive	TERT	0.27	Unmethylated	0.0402	0.0217	0.0195	0.06	0.0594	Original
Pyro-358	F	68	GBM	4	0.8	Oncomine comprehensive	TERT	0.27	Unmethylated	0.0289	0.0151	0.0156	0.0437	0.0412	Original
Pyro-400	F	65	GBM	4	0.9	Oncomine comprehensive	TERT	0.27	Unmethylated	0.0386	0.0199	0.024	0.0503	Uncertain	Original
Pyro-411	F	60	GBM	4	0.8	Oncomine comprehensive	TERT	0.27	Unmethylated	0.0311	0.0196	0.0191	0.0442	0.0414	Original
Pyro-439	M	37	GBM	4	0.6	Oncomine comprehensive	TERT	0.27	Unmethylated	0.0307	0.0201	0.0157	0.0419	0.045	Original
Pyro-070	F	63	GBM	4	0.85	Oncomine comprehensive	TERT	0.28	Unmethylated	0.0299	0.019	0.0225	0.0483	Uncertain	Original
Pyro-092	M	50	GBM	4	0.7	Oncomine comprehensive	TERT	0.28	Methylated	0.4118	0.3784	0.4128	0.4324	0.4237	Original
Pyro-143	M	75	GBM	4	0.9	Oncomine comprehensive	TERT	0.28	Unmethylated	0.0857	0.0641	0.0903	0.0816	0.1067	Original
Pyro-200	M	53	GBM	4	0.5	Oncomine comprehensive	TERT	0.28	Unmethylated	0.0318	0.0175	0.0203	0.0355	0.0538	Recurrent
Pyro-296	M	53	GBM	4	0.6	Oncomine comprehensive	TERT	0.28	Unmethylated	0.053	0.0147	0.0506	0.0857	0.0611	Original
Pyro-388	M	65	GBM	4	0.35	Oncomine comprehensive	TERT	0.28	Unmethylated	0.0234	0.015	0.0124	0.0273	0.039	Original
Pyro-417	M	51	GBM	4	0.7	Oncomine comprehensive	TERT	0.28	Unmethylated	0.0767	0.0458	0.0678	0.105	0.0883	Original
Pyro-073	F	58	GBM	4	0.6	Oncomine comprehensive	TERT	0.29	Methylated	0.2048	0.0918	0.3183	0.0744	0.3345	Original
Pyro-103	M	70	GBM	4	0.75	Oncomine comprehensive	TERT	0.29	Methylated	0.4102	0.5516	0.5543	0.1599	0.3749	Recurrent
Pyro-184	F	61	GBM	4	0.7	Oncomine comprehensive	TERT	0.29	Methylated	0.1181	0.1394	0.1028	0.0734	0.1569	Original
Pyro-264	M	38	GBM	4	0.9	Oncomine comprehensive	TERT	0.29	Unmethylated	0.0336	0.0226	0.0157	0.0435	0.0528	Original
Pyro-019	M	67	GBM	4	0.8	Oncomine comprehensive	TERT	0.3	Methylated	0.2731	0.2699	0.2432	0.2999	0.2794	Original
Pyro-029	F	61	GBM	4	0.7	Oncomine comprehensive	TERT	0.3	Unmethylated	0.0273	0.0199	0.0186	0.0433	Uncertain	Original
Pyro-048	M	46	GBM	4	0.8	Oncomine comprehensive	TERT	0.3	Unmethylated	0.0305	0.0157	0.016	0.0414	0.0488	Recurrent
Pyro-069	F	71	GBM	4	0.7	Oncomine comprehensive	TERT	0.3	Methylated	0.6106	0.7313	0.7462	0.2111	0.7536	Original
Pyro-090	M	51	GBM	4	0.9	Oncomine comprehensive	TERT	0.3	Unmethylated	0.022	0.0188	0.0141	0.0313	0.0236	Recurrent
Pyro-096	M	57	GBM	4	0.7	Oncomine comprehensive	TERT	0.3	Unmethylated	0.0172	0.0153	0.0195	0.0167	Uncertain	Original
Pyro-098	F	64	GBM	4	0.95	Oncomine comprehensive	TERT	0.3	Methylated	0.2652	0.0864	0.3931	0.1129	0.4682	Original
Pyro-104	M	67	GBM	4	0.8	Oncomine comprehensive	TERT	0.3	Unmethylated	0.0239	0.0146	0.0213	0.0359	Uncertain	Original
Pyro-139	M	69	GBM	4	0.9	Oncomine comprehensive	TERT	0.3	Unmethylated	0.0451	0.0192	0.0246	0.0648	0.0718	Original
Pyro-194	M	68	GBM	4	0.8	Oncomine comprehensive	TERT	0.3	Unmethylated	0.0487	0.0223	0.0361	0.0657	0.0706	Recurrent
Pyro-255	M	66	GBM	4	0.7	Oncomine comprehensive	TERT	0.3	Unmethylated	0.0853	0.0407	0.0626	0.1241	0.1139	Original
Pyro-258	M	70	GBM	4	0.8	Oncomine comprehensive	TERT	0.3	Unmethylated	0.0148	0.0113	0.0073	0.0204	0.0202	Original
Pyro-303	M	64	GBM	4	0.75	Oncomine comprehensive	TERT	0.3	Unmethylated	0.011	0.0056	0.0059	0.0169	0.0157	Original
Pyro-320	M	45	GBM	4	0.5	Oncomine comprehensive	TERT	0.3	Unmethylated	0.0721	0.037	0.044	0.0918	0.1156	Original
Pyro-394	M	69	GBM	4	0.75	Oncomine comprehensive	TERT	0.3	Methylated	0.2906	0.4642	0.1019	0.12	0.4761	Original
Pyro-427	M	60	GBM	4	0.6	Oncomine comprehensive	TERT	0.3	Methylated	0.1383	0.1615	0.1368	0.0745	0.1804	Original
Pyro-033	F	65	GBM	4	0.6	Oncomine comprehensive	TERT	0.31	Methylated	0.2907	0.2627	0.277	0.3033	0.3198	Recurrent
Pyro-068	M	69	GBM	4	0.9	Oncomine comprehensive	TERT	0.31	Unmethylated	0.0346	0.0168	0.0251	0.0471	0.0493	Original
Pyro-085	M	78	GBM	4	0.8	Oncomine comprehensive	TERT	0.31	Methylated	0.3484	0.1166	0.3874	0.4298	0.4598	Original
Pyro-099	M	70	GBM	4	0.9	Oncomine comprehensive	TERT	0.31	Unmethylated	0.0248	0.0184	0.017	0.0295	0.0344	Original
Pyro-371	F	72	GBM	4	0.8	Oncomine comprehensive	TERT	0.31	Unmethylated	0.0259	0.013	0.0156	0.0357	0.0393	Original
Pyro-080	F	67	GBM	4	0.8	Oncomine comprehensive	TERT	0.32	Unmethylated	0.0322	0.021	0.0246	0.0306	0.0528	Original
Pyro-120	M	65	GBM	4	0.7	Oncomine comprehensive	TERT	0.32	Unmethylated	0.0301	0.0215	0.0248	0.0439	Uncertain	Original
Pyro-125	F	75	GBM	4	0.95	Oncomine comprehensive	TERT	0.32	Unmethylated	0.0344	0.0194	0.0184	0.0496	0.0501	Original
Pyro-191	M	47	GBM	4	0.75	Oncomine comprehensive	TERT	0.32	Unmethylated	0.0484	0.024	0.035	0.0605	0.074	Recurrent
Pyro-309	M	54	GBM	4	0.8	Oncomine comprehensive	TERT	0.32	Unmethylated	0.032	0.0163	0.0218	0.0421	0.0476	Original
Pyro-338	M	53	GBM	4	0.5	Oncomine comprehensive	TERT	0.32	Methylated	0.3609	0.3742	0.4362	0.1853	0.4478	Recurrent
Pyro-347	M	60	GBM	4	0.9	Oncomine comprehensive	TERT	0.32	Unmethylated	0.0986	0.0827	0.0891	0.1027	0.1197	Recurrent
Pyro-352	M	49	GBM	4	0.9	Oncomine comprehensive	TERT	0.32	Methylated	0.3315	0.4453	0.4471	0.1682	0.2655	Original
Pyro-433	M	79	GBM	4	0.9	Oncomine comprehensive	TERT	0.32	Unmethylated	0.0307	0.015	0.0187	0.0447	0.0443	Original
Pyro-438	M	54	GBM	4	0.8	Oncomine comprehensive	TERT	0.32	Unmethylated	0.0303	0.0166	0.02	0.0413	0.0432	Recurrent
Pyro-144	M	67	GBM	4	0.6	Oncomine comprehensive	TERT	0.33	Methylated	0.1825	0.1524	0.2291	0.166	Uncertain	Original
Pyro-165	M	50	GBM	4	0.95	Oncomine comprehensive	TERT	0.33	Unmethylated	0.0636	0.0337	0.036	0.0784	0.1062	Original
Pyro-248	M	48	GBM	4	0.8	Oncomine comprehensive	TERT	0.33	Unmethylated	0.0301	0.0125	0.0205	0.0439	0.0436	Recurrent
Pyro-287	F	66	GBM	4	0.5	Oncomine comprehensive	TERT	0.33	Unmethylated	0.0102	0.0088	0.0105	0.0113	Uncertain	Original
Pyro-337	F	64	GBM	4	0.5	Oncomine comprehensive	TERT	0.33	Unmethylated	0.0523	0.0372	0.0407	0.0696	0.0618	Original
Pyro-372	F	53	GBM	4	0.8	Oncomine comprehensive	TERT	0.33	Methylated	0.1692	0.2617	0.1223	0.1007	0.192	Original
Pyro-434	M	57	GBM	4	0.6	Oncomine comprehensive	TERT	0.33	Unmethylated	0.031	0.019	0.0157	0.0383	0.0512	Original
Pyro-058	F	64	GBM	4	0.9	Oncomine comprehensive	TERT	0.34	Methylated	0.5584	0.4087	0.691	0.3687	0.7654	Recurrent
Pyro-072	F	49	GBM	4	0.8	Oncomine comprehensive	TERT	0.34	Unmethylated	0.0306	0.0193	0.0189	0.04	0.0443	Recurrent
Pyro-076	M	52	GBM	4	0.8	Oncomine comprehensive	TERT	0.34	Unmethylated	0.0702	0.0573	0.0629	0.0904	Uncertain	Original
Pyro-106	M	62	GBM	4	0.9	Oncomine comprehensive	TERT	0.34	Methylated	0.3716	0.3646	0.3521	0.3603	0.4095	Original
Pyro-148	M	72	GBM	4	0.9	Oncomine comprehensive	TERT	0.34	Unmethylated	0.0812	0.0544	0.0684	0.0855	0.1166	Original
Pyro-170	M	53	GBM	4	0.6	Oncomine comprehensive	TERT	0.34	Methylated	0.2612	0.131	0.3724	0.128	0.4134	Original
Pyro-210	F	65	GBM	4	0.9	Oncomine comprehensive	TERT	0.34	Unmethylated	0.052	0.0288	0.033	0.0926	0.0537	Recurrent
Pyro-216	M	85	GBM	4	0.6	Oncomine comprehensive	TERT	0.34	Unmethylated	0.0428	0.0208	0.0286	0.0558	0.066	Original
Pyro-267	F	62	GBM	4	0.5	Oncomine comprehensive	TERT	0.34	Methylated	0.3399	0.3735	0.419	0.1014	0.4657	Original
Pyro-273	F	55	GBM	4	0.75	Oncomine comprehensive	TERT	0.34	Unmethylated	0.0266	0.0138	0.0184	0.0356	0.0387	Recurrent
Pyro-278	F	51	GBM	4	0.9	Oncomine comprehensive	TERT	0.34	Methylated	0.5078	0.173	0.6176	0.6344	0.6062	Original
Pyro-312	M	73	GBM	4	0.9	Oncomine comprehensive	TERT	0.34	Methylated	0.2208	0.2742	0.2806	0.0506	0.2778	Original
Pyro-355	M	72	GBM	4	0.5	Oncomine comprehensive	TERT	0.34	Unmethylated	0.06	0.036	0.0719	0.0502	0.0818	Original
Pyro-126	F	57	GBM	4	0.9	Oncomine comprehensive	TERT	0.35	Methylated	0.3738	0.2052	0.3059	0.3577	0.6264	Original
Pyro-152	F	56	GBM	4	0.8	Oncomine comprehensive	TERT	0.35	Unmethylated	0.0401	0.0207	0.0269	0.0516	0.0612	Recurrent
Pyro-195	F	81	GBM	4	0.6	Oncomine comprehensive	TERT	0.35	Methylated	0.2591	0.2528	0.281	0.2902	0.2125	Original
Pyro-205	M	66	GBM	4	0.6	Oncomine comprehensive	TERT	0.35	Methylated	0.1939	0.2441	0.2228	0.1068	0.202	Original
Pyro-289	M	69	GBM	4	0.8	Oncomine comprehensive	TERT	0.35	Methylated	0.3333	0.2383	0.4718	0.1804	0.4426	Original
Pyro-295	M	67	GBM	4	0.95	Oncomine comprehensive	TERT	0.35	Unmethylated	0.0195	0.0149	0.0147	0.0289	Uncertain	Original
Pyro-345	M	72	GBM	4	0.9	Oncomine comprehensive	TERT	0.35	Methylated	0.2568	0.1091	0.4877	0.1469	0.2837	Original
Pyro-357	F	71	GBM	4	0.9	Oncomine comprehensive	TERT	0.35	Methylated	0.2965	0.0894	0.4876	0.1063	0.5027	Original
Pyro-366	F	70	GBM	4	0.8	Oncomine comprehensive	TERT	0.35	Unmethylated	0.0417	0.0279	0.0255	0.0556	0.0578	Original
Pyro-381	M	53	GBM	4	0.9	Oncomine comprehensive	TERT	0.35	Unmethylated	0.023	0.0105	0.012	0.0339	0.0356	Original
Pyro-384	M	41	GBM	4	0.9	Oncomine comprehensive	TERT	0.35	Unmethylated	0.0357	0.02	0.0247	0.0489	0.0493	Original
Pyro-393	M	49	GBM	4	0.8	Oncomine comprehensive	TERT	0.35	Methylated	0.538	0.5092	0.5348	0.5531	0.5549	Original
Pyro-406	F	60	GBM	4	0.9	Oncomine comprehensive	TERT	0.35	Unmethylated	0.0202	0.0052	0.0037	0.0576	0.0142	Original
Pyro-430	F	61	GBM	4	0.8	Oncomine comprehensive	TERT	0.35	Unmethylated	0.0299	0.0131	0.0218	0.0426	0.0421	Original
Pyro-437	M	63	GBM	4	0.9	Oncomine comprehensive	TERT	0.35	Methylated	0.5533	0.5989	0.6242	0.6336	0.3566	Original
Pyro-013	M	55	GBM	4	0.6	Oncomine comprehensive	TERT	0.36	Methylated	0.1368	0.0606	0.0906	0.1177	0.2785	Original
Pyro-116	M	53	GBM	4	0.9	Oncomine comprehensive	TERT	0.36	Unmethylated	0.0221	0.0108	0.0168	0.036	0.0247	Original
Pyro-211	F	58	GBM	4	0.9	Oncomine comprehensive	TERT	0.36	Methylated	0.1012	0.0616	0.0909	0.1051	0.147	Original
Pyro-252	F	70	GBM	4	0.8	Oncomine comprehensive	TERT	0.36	Unmethylated	0.0474	0.024	0.0337	0.0561	0.076	Original
Pyro-334	F	55	GBM	4	0.8	Oncomine comprehensive	TERT	0.36	Unmethylated	0.074	0.0521	0.0702	0.08	0.0935	Recurrent
Pyro-408	M	70	GBM	4	0.8	Oncomine comprehensive	TERT	0.36	Unmethylated	0.0218	0.0168	0.0141	0.028	0.0284	Original
Pyro-424	M	72	GBM	4	0.95	Oncomine comprehensive	TERT	0.36	Methylated	0.4694	0.5894	0.6174	0.2155	0.4552	Recurrent
Pyro-432	F	70	GBM	4	0.8	Oncomine comprehensive	TERT	0.36	Methylated	0.5127	0.5045	0.509	0.5368	0.5005	Recurrent
Pyro-027	F	46	GBM	4	0.85	Oncomine comprehensive	TERT	0.37	Unmethylated	0.0304	0.0175	0.0278	0.0347	0.0415	Original
Pyro-093	M	72	GBM	4	0.6	Oncomine comprehensive	TERT	0.37	Unmethylated	0.0385	0.0218	0.0231	0.0471	0.062	Original
Pyro-271	M	70	GBM	4	0.7	Oncomine comprehensive	TERT	0.37	Unmethylated	0.0254	0.0205	0.0233	0.0323	Uncertain	Original
Pyro-362	M	51	GBM	4	0.6	Oncomine comprehensive	TERT	0.37	Unmethylated	0.0291	0.0133	0.012	0.0415	0.0496	Original
Pyro-369	M	55	GBM	4	0.8	Oncomine comprehensive	TERT	0.37	Unmethylated	0.0302	0.0236	0.0184	0.0383	0.0406	Original
Pyro-445	M	60	GBM	4	0.7	Oncomine comprehensive	TERT	0.37	Unmethylated	0.0417	0.0245	0.0269	0.0505	0.0649	Original
Pyro-100	F	66	GBM	4	0.95	Oncomine comprehensive	TERT	0.38	Methylated	0.218	0.189	0.1743	0.1348	0.3736	Original
Pyro-134	F	63	GBM	4	0.95	Oncomine comprehensive	TERT	0.38	Unmethylated	0.0113	0.0074	0.01	0.0164	Uncertain	Original
Pyro-175	M	59	GBM	4	0.8	Oncomine comprehensive	TERT	0.38	Unmethylated	0.0786	0.042	0.0372	0.118	0.1171	Recurrent
Pyro-354	M	44	GBM	4	0.9	Oncomine comprehensive	TERT	0.38	Methylated	0.4518	0.435	0.4429	0.4485	0.4806	Original
Pyro-363	F	46	GBM	4	0.9	Oncomine comprehensive	TERT	0.38	Unmethylated	0.032	0.0225	0.0207	0.0385	0.0461	Recurrent
Pyro-426	F	70	GBM	4	0.9	Oncomine comprehensive	TERT	0.38	Unmethylated	0.026	0.0153	0.0145	0.0346	0.0397	Original
Pyro-431	F	79	GBM	4	0.9	Oncomine comprehensive	TERT	0.38	Unmethylated	0.0309	0.013	0.0205	0.0452	0.0449	Original
Pyro-052	F	62	GBM	4	0.6	Oncomine comprehensive	TERT	0.39	Methylated	0.2054	0.0883	0.378	0.1049	0.2506	Recurrent
Pyro-071	F	68	GBM	4	0.8	Oncomine comprehensive	TERT	0.39	Methylated	0.239	0.092	0.3529	0.1164	0.3946	Original
Pyro-137	M	61	GBM	4	0.95	Oncomine comprehensive	TERT	0.39	Unmethylated	0.0294	0.0203	0.0203	0.0475	Uncertain	Original
Pyro-145	F	42	GBM	4	0.9	Oncomine comprehensive	TERT	0.39	Unmethylated	0.0612	0.0269	0.0551	0.0772	0.0857	Original
Pyro-206	F	61	GBM	4	0.85	Oncomine comprehensive	TERT	0.39	Unmethylated	0.0803	0.0522	0.0451	0.1118	0.1121	Original
Pyro-233	M	56	GBM	4	0.9	Oncomine comprehensive	TERT	0.39	Methylated	0.3413	0.3864	0.3513	0.1151	0.5125	Original
Pyro-360	M	60	GBM	4	0.9	Oncomine comprehensive	TERT	0.39	Methylated	0.1104	0.0993	0.1197	0.0752	0.1472	Original
Pyro-409	F	79	GBM	4	0.9	Oncomine comprehensive	TERT	0.39	Unmethylated	0.0242	0.0123	0.0157	0.0335	0.0355	Original
Pyro-026	M	51	GBM	4	0.9	Oncomine comprehensive	TERT	0.4	Methylated	0.5084	0.6061	0.5267	0.1765	0.7242	Recurrent
Pyro-061	M	54	GBM	4	0.6	Oncomine comprehensive	TERT	0.4	Unmethylated	0.0157	0.0131	0.0108	0.0233	Uncertain	Original
Pyro-087	M	62	GBM	4	0.95	Oncomine comprehensive	TERT	0.4	Methylated	0.4492	0.4657	0.4663	0.4028	0.4622	Original
Pyro-136	M	58	GBM	4	0.85	Oncomine comprehensive	TERT	0.4	Methylated	0.4927	0.476	0.4858	0.4977	0.5112	Original
Pyro-163	M	74	GBM	4	0.9	Oncomine comprehensive	TERT	0.4	Unmethylated	0.057	0.029	0.0337	0.072	0.0933	Original
Pyro-186	F	43	GBM	4	0.8	Oncomine comprehensive	TERT	0.4	Unmethylated	0.0597	0.0345	0.041	0.0819	0.0815	Recurrent
Pyro-203	M	52	GBM	4	0.8	Oncomine comprehensive	TERT	0.4	Unmethylated	0.0491	0.0242	0.0275	0.0697	0.0751	Original
Pyro-230	M	72	GBM	4	0.5	Oncomine comprehensive	TERT	0.4	Unmethylated	0.0364	0.0062	0.0055	0.0922	0.0417	Original
Pyro-261	M	59	GBM	4	0.9	Oncomine comprehensive	TERT	0.4	Unmethylated	0.0421	0.0289	0.0369	0.0606	Uncertain	Original
Pyro-297	M	72	GBM	4	0.6	Oncomine comprehensive	TERT	0.4	Unmethylated	0.0865	0.0689	0.095	0.0957	Uncertain	Original
Pyro-323	M	46	GBM	4	0.8	Oncomine comprehensive	TERT	0.4	Unmethylated	0.0509	0.0311	0.0372	0.0556	0.0796	Original
Pyro-349	M	77	GBM	4	0.8	Oncomine comprehensive	TERT	0.4	Unmethylated	0.0334	0.018	0.0239	0.0442	0.0474	Original
Pyro-382	M	66	GBM	4	0.9	Oncomine comprehensive	TERT	0.4	Unmethylated	0.0358	0.0248	0.0164	0.0467	0.0552	Original
Pyro-051	M	68	GBM	4	0.9	Oncomine comprehensive	TERT	0.4047	Unmethylated	0.0306	0.0139	0.0212	0.0423	0.0449	Recurrent
Pyro-031	M	59	GBM	4	0.8	Oncomine comprehensive	TERT	0.41	Methylated	0.5172	0.4827	0.5181	0.5593	0.5086	Original
Pyro-160	M	48	GBM	4	0.95	Oncomine comprehensive	TERT	0.41	Unmethylated	0.0376	0.0202	0.024	0.0491	0.0573	Recurrent
Pyro-259	M	57	GBM	4	0.6	Oncomine comprehensive	TERT	0.41	Unmethylated	0.0341	0.0203	0.0214	0.0443	0.0504	Recurrent
Pyro-292	M	48	GBM	4	0.9	Oncomine comprehensive	TERT	0.41	Unmethylated	0.0414	0.0218	0.019	0.0682	0.0567	Original
Pyro-300	F	53	GBM	4	0.9	Oncomine comprehensive	TERT	0.41	Unmethylated	0.0276	0.0203	0.016	0.0466	Uncertain	Original
Pyro-308	M	60	GBM	4	0.95	Oncomine comprehensive	TERT	0.41	Unmethylated	0.0412	0.0248	0.0395	0.0454	0.0549	Original
Pyro-414	M	59	GBM	4	0.85	Oncomine comprehensive	TERT	0.41	Methylated	0.1813	0.2162	0.2376	0.0881	0.1832	Original
Pyro-065	M	46	GBM	4	0.8	Oncomine comprehensive	TERT	0.42	Unmethylated	0.0263	0.0145	0.0168	0.0477	Uncertain	Original
Pyro-084	F	58	GBM	4	0.9	Oncomine comprehensive	TERT	0.42	Unmethylated	0.0223	0.0136	0.0114	0.0324	0.0317	Recurrent
Pyro-219	F	45	GBM	4	0.8	Oncomine comprehensive	TERT	0.42	Unmethylated	0.0264	0.0134	0.0138	0.0355	0.043	Original
Pyro-035	F	62	GBM	4	0.8	Oncomine comprehensive	TERT	0.43	Methylated	0.1598	0.0809	0.1226	0.1695	0.2664	Original
Pyro-066	M	63	GBM	4	0.9	Oncomine comprehensive	TERT	0.43	Unmethylated	0.0922	0.1127	0.0928	0.071	Uncertain	Original
Pyro-108	M	64	GBM	4	0.95	Oncomine comprehensive	TERT	0.43	Unmethylated	0.0248	0.012	0.021	0.0328	0.0334	Original
Pyro-153	F	56	GBM	4	0.8	Oncomine comprehensive	TERT	0.43	Methylated	0.4435	0.2666	0.3651	0.5601	0.5822	Original
Pyro-281	M	78	GBM	4	0.7	Oncomine comprehensive	TERT	0.43	Unmethylated	0.0508	0.0336	0.0401	0.0788	Uncertain	Original
Pyro-324	F	66	GBM	4	0.8	Oncomine comprehensive	TERT	0.43	Methylated	0.1756	0.2769	0.1048	0.1532	0.1676	Original
Pyro-053	F	69	GBM	4	0.9	Oncomine comprehensive	TERT	0.44	Methylated	0.3556	0.0887	0.6056	0.0805	0.6477	Original
Pyro-086	M	77	GBM	4	0.9	Oncomine comprehensive	TERT	0.44	Unmethylated	0.043	0.021	0.0266	0.0609	0.0633	Original
Pyro-119	M	56	GBM	4	0.95	Oncomine comprehensive	TERT	0.44	Unmethylated	0.092	0.1123	0.1182	0.0456	Uncertain	Original
Pyro-129	F	70	GBM	4	0.95	Oncomine comprehensive	TERT	0.44	Unmethylated	0.0392	0.0236	0.0269	0.0672	Uncertain	Original
Pyro-177	M	66	GBM	4	0.8	Oncomine comprehensive	TERT	0.44	Methylated	0.1478	0.0981	0.216	0.1417	0.1352	Original
Pyro-222	M	50	GBM	4	0.9	Oncomine comprehensive	TERT	0.44	Unmethylated	0.0535	0.0267	0.0376	0.0764	0.0734	Recurrent
Pyro-236	F	64	GBM	4	0.8	Oncomine comprehensive	TERT	0.44	Methylated	0.5909	0.5541	0.5653	0.6233	0.621	Recurrent
Pyro-067	M	68	GBM	4	0.9	Oncomine comprehensive	TERT	0.45	Unmethylated	0.0266	0.0197	0.0172	0.0428	Uncertain	Original
Pyro-167	F	64	GBM	4	0.9	Oncomine comprehensive	TERT	0.45	Methylated	0.1018	0.0623	0.0602	0.146	0.1385	Original
Pyro-238	M	53	GBM	4	0.8	Oncomine comprehensive	TERT	0.45	Unmethylated	0.0158	0.0148	0.0116	0.0211	Uncertain	Original
Pyro-333	F	81	GBM	4	0.9	Oncomine comprehensive	TERT	0.45	Unmethylated	0.0585	0.0332	0.0331	0.0848	0.0828	Original
Pyro-425	M	45	GBM	4	0.9	Oncomine comprehensive	TERT	0.45	Unmethylated	0.0342	0.0216	0.0206	0.0418	0.0529	Original
Pyro-095	F	40	GBM	4	0.9	Oncomine comprehensive	TERT	0.46	Methylated	0.2537	0.1484	0.6557	0.082	0.1287	Original
Pyro-150	M	45	GBM	4	0.75	Oncomine comprehensive	TERT	0.46	Unmethylated	0.0518	0.0224	0.0284	0.0749	0.0815	Original
Pyro-260	F	68	GBM	4	0.75	Oncomine comprehensive	TERT	0.46	Unmethylated	0.0417	0.0246	0.0298	0.0527	0.0596	Original
Pyro-387	F	58	GBM	4	0.8	Oncomine comprehensive	TERT	0.46	Methylated	0.6822	0.6766	0.6736	0.7059	0.6725	Recurrent
Pyro-161	M	64	GBM	4	0.95	Oncomine comprehensive	TERT	0.47	Methylated	0.5407	0.269	0.5913	0.6271	0.6755	Recurrent
Pyro-204	M	56	GBM	4	0.8	Oncomine comprehensive	TERT	0.47	Unmethylated	0.036	0.0201	0.0211	0.0511	0.0519	Recurrent
Pyro-207	M	42	GBM	4	0.95	Oncomine comprehensive	TERT	0.47	Methylated	0.7142	0.6891	0.717	0.7141	0.7364	Original
Pyro-316	M	76	GBM	4	0.9	Oncomine comprehensive	TERT	0.47	Methylated	0.3254	0.2972	0.3503	0.3215	0.3326	Original
Pyro-246	F	69	GBM	4	0.8	Oncomine comprehensive	TERT	0.48	Unmethylated	0.0282	0.0199	0.0147	0.0312	0.047	Original
Pyro-251	M	57	GBM	4	0.9	Oncomine comprehensive	TERT	0.48	Unmethylated	0.0268	0.0161	0.0154	0.0368	0.0389	Original
Pyro-265	M	60	GBM	4	0.9	Oncomine comprehensive	TERT	0.48	Unmethylated	0.0604	0.0309	0.0519	0.0686	0.09	Original
Pyro-045	F	70	GBM	4	0.9	Oncomine comprehensive	TERT	0.49	Unmethylated	0.0236	0.0123	0.0148	0.0327	0.0346	Original
Pyro-089	F	67	GBM	4	0.9	Oncomine comprehensive	TERT	0.49	Unmethylated	0.0394	0.0237	0.0296	0.0503	0.0539	Original
Pyro-117	M	53	GBM	4	0.9	Oncomine comprehensive	TERT	0.49	Unmethylated	0.0312	0.0075	0.0202	0.0385	0.0585	Recurrent
Pyro-279	M	73	GBM	4	0.95	Oncomine comprehensive	TERT	0.49	Methylated	0.1115	0.0935	0.1076	0.123	0.122	Original
Pyro-416	F	70	GBM	4	0.9	Oncomine comprehensive	TERT	0.49	Unmethylated	0.032	0.0178	0.0196	0.0437	0.047	Recurrent
Pyro-037	M	65	GBM	4	0.8	Oncomine comprehensive	TERT	0.5	Unmethylated	0.0374	0.0186	0.0212	0.0508	0.0591	Recurrent
Pyro-217	M	41	GBM	4	0.8	Oncomine comprehensive	TERT	0.5	Unmethylated	0.0598	0.0389	0.0476	0.0659	0.0868	Original
Pyro-234	F	61	GBM	4	0.8	Oncomine comprehensive	TERT	0.5	Unmethylated	0.0384	0.0172	0.0258	0.0523	0.0581	Recurrent
Pyro-077	F	76	GBM	4	0.9	Oncomine comprehensive	TERT	0.51	Unmethylated	0.033	0.0212	0.0275	0.0368	0.0467	Original
Pyro-284	F	62	GBM	4	0.95	Oncomine comprehensive	TERT	0.51	Methylated	0.4066	0.4878	0.4948	0.1128	0.5311	Original
Pyro-330	M	59	GBM	4	0.8	Oncomine comprehensive	TERT	0.51	Methylated	0.4758	0.4451	0.4649	0.4876	0.5057	Original
Pyro-215	M	70	GBM	4	0.9	Oncomine comprehensive	TERT	0.52	Unmethylated	0.0396	0.0196	0.025	0.0565	0.0574	Original
Pyro-294	M	76	GBM	4	0.9	Oncomine comprehensive	TERT	0.52	Methylated	0.1592	0.0835	0.1873	0.1281	0.2381	Original
Pyro-113	M	69	GBM	4	0.95	Oncomine comprehensive	TERT	0.53	Unmethylated	0.0248	0.008	0.0088	0.0481	0.0344	Original
Pyro-240	M	63	GBM	4	0.8	Oncomine comprehensive	TERT	0.53	Methylated	0.3199	0.3517	0.1297	0.5241	0.274	Original
Pyro-291	M	52	GBM	4	0.9	Oncomine comprehensive	TERT	0.53	Unmethylated	0.01	0.0092	0.0105	0.0103	Uncertain	Original
Pyro-102	M	66	GBM	4	0.95	Oncomine comprehensive	TERT	0.54	Methylated	0.4853	0.5695	0.5929	0.1504	0.6283	Original
Pyro-412	M	63	GBM	4	0.8	Oncomine comprehensive	TERT	0.54	Unmethylated	0.084	0.0566	0.0794	0.0852	0.1149	Original
Pyro-138	F	69	GBM	4	0.95	Oncomine comprehensive	TERT	0.55	Unmethylated	0.0168	0.0101	0.0125	0.0279	0.0325	Original
Pyro-220	M	83	GBM	4	0.9	Oncomine comprehensive	TERT	0.55	Unmethylated	0.0535	0.0316	0.0414	0.0674	0.0736	Original
Pyro-223	M	50	GBM	4	0.9	Oncomine comprehensive	TERT	0.55	Unmethylated	0.0291	0.0167	0.0192	0.0381	0.0424	Original
Pyro-250	M	73	GBM	4	0.8	Oncomine comprehensive	TERT	0.55	Methylated	0.2878	0.2692	0.2882	0.2894	0.3044	Original
Pyro-327	F	54	GBM	4	0.9	Oncomine comprehensive	TERT	0.55	Methylated	0.4669	0.3339	0.7139	0.1297	0.6902	Original
Pyro-078	F	75	GBM	4	0.9	Oncomine comprehensive	TERT	0.56	Unmethylated	0.0297	0.0156	0.0196	0.039	0.0446	Original
Pyro-192	M	83	GBM	4	0.9	Oncomine comprehensive	TERT	0.56	Unmethylated	0.0526	0.0284	0.0306	0.0741	0.0774	Original
Pyro-180	M	70	GBM	4	0.9	Oncomine comprehensive	TERT	0.57	Unmethylated	0.0458	0.0262	0.0272	0.0568	0.073	Original
Pyro-190	F	61	GBM	4	0.8	Oncomine comprehensive	TERT	0.59	Unmethylated	0.0987	0.0984	0.0659	0.0899	0.1406	Original
Pyro-193	M	69	GBM	4	0.8	Oncomine comprehensive	TERT	0.6	Methylated	0.501	0.5266	0.5377	0.5891	0.3507	Original
Pyro-034	F	59	GBM	4	0.8	Oncomine comprehensive	TERT	0.61	Methylated	0.353	0.5122	0.5108	0.1297	0.2591	Original
Pyro-036	M	77	GBM	4	0.8	Oncomine comprehensive	TERT	0.61	Unmethylated	0.0348	0.0199	0.0201	0.0485	0.0505	Recurrent
Pyro-213	F	71	GBM	4	0.85	Oncomine comprehensive	TERT	0.61	Methylated	0.3916	0.515	0.5036	0.2028	0.345	Original
Pyro-075	F	76	GBM	4	0.9	Oncomine comprehensive	TERT	0.63	Unmethylated	0.0299	0.0147	0.0184	0.04	0.0464	Original
Pyro-299	F	64	GBM	4	0.9	Oncomine comprehensive	TERT	0.63	Unmethylated	0.0591	0.0302	0.0385	0.0802	0.0874	Original
Pyro-166	M	53	GBM	4	0.5	Oncomine comprehensive	TERT	0.64	Methylated	0.4011	0.3734	0.4178	0.4347	0.3785	Original
Pyro-171	M	36	GBM	4	0.8	Oncomine comprehensive	TERT	0.67	Unmethylated	0.026	0.0102	0.0201	0.0438	0.0297	Original
Pyro-157	M	77	GBM	4	0.9	Oncomine comprehensive	TERT	0.71	Methylated	0.4504	0.4135	0.3324	0.2945	0.7614	Original
Pyro-237	F	57	GBM	4	0.8	Oncomine comprehensive	TERT	0.73	Unmethylated	0.0381	0.0415	0.0252	0.0302	0.0556	Original
Pyro-214	M	65	GBM	4	0.8	Oncomine comprehensive	TERT	0.77	Methylated	0.398	0.2035	0.4472	0.2888	0.6525	Original
Pyro-243	M	61	GBM	4	0.9	Oncomine comprehensive	TERT	0.78	Unmethylated	0.0303	0.019	0.0167	0.0325	0.0529	Original
Pyro-241	M	64	GBM	4	0.9	Oncomine comprehensive	TERT	0.84	Unmethylated	0.023	0.0102	0.013	0.0331	0.0355	Original
Pyro-342	M	34	IDH-astro	4	0.5	Oncomine comprehensive	IDH1	0.05	Unmethylated	0.0538	0.0327	0.0323	0.0805	0.0699	Recurrent
Pyro-325	F	58	IDH-astro	2	0.5	Oncomine comprehensive	IDH1	0.07	Methylated	0.1156	0.0794	0.1174	0.0985	0.1671	Recurrent
Pyro-401	F	54	IDH-astro	2	0.5	Oncomine comprehensive	IDH1	0.13	Unmethylated	0.0168	0.0044	0.0056	0.0453	0.0121	Original
Pyro-020	F	37	IDH-astro	2	0.8	Oncomine comprehensive	IDH1	0.18	Unmethylated	0.0662	0.0391	0.0574	0.0854	0.0829	Recurrent
Pyro-263	M	38	IDH-astro	3	0.5	Oncomine comprehensive	IDH1	0.2	Methylated	0.177	0.177	Uncertain	Uncertain	Uncertain	Recurrent
Pyro-429	F	47	IDH-astro	4	0.5	Oncomine comprehensive	IDH1	0.2	Unmethylated	0.0658	0.0376	0.0386	0.0764	0.1108	Recurrent
Pyro-332	F	41	IDH-astro	4	0.7	Oncomine comprehensive	IDH1	0.21	Methylated	0.314	0.3565	0.1709	0.4129	0.3157	Recurrent
Pyro-221	M	57	IDH-astro	2	0.5	Oncomine comprehensive	IDH1	0.23	Unmethylated	0.0708	0.0443	0.043	0.094	0.1017	Original
Pyro-208	F	24	IDH-astro	4	0.7	Oncomine comprehensive	IDH1	0.24	Methylated	0.2452	0.0641	0.393	0.0906	0.4333	Recurrent
Pyro-301	M	39	IDH-astro	2	0.5	Oncomine comprehensive	IDH1	0.26	Methylated	0.3138	0.1812	0.5631	0.1939	0.3168	Original
Pyro-088	F	41	IDH-astro	3	0.9	Oncomine comprehensive	IDH1	0.27	Methylated	0.204	0.3117	0.2153	0.1346	0.1544	Recurrent
Pyro-038	M	39	IDH-astro	4	0.7	Oncomine comprehensive	IDH1	0.2732	Methylated	0.2043	0.0954	0.2131	0.0953	0.4133	Recurrent
Pyro-050	F	38	IDH-astro	4	0.7	Oncomine comprehensive	IDH1	0.2936	Methylated	0.2716	0.2624	0.3107	0.3144	0.1989	Original
Pyro-040	F	57	IDH-astro	2	0.7	Oncomine comprehensive	IDH1	0.2942	Methylated	0.1776	0.2601	0.1577	0.1215	0.1711	Recurrent
Pyro-017	M	37	IDH-astro	3	0.6	Oncomine comprehensive	IDH1	0.3	Methylated	0.266	0.1007	0.405	0.365	0.1935	Recurrent
Pyro-004	M	33	IDH-astro	3	0.7	Oncomine comprehensive	IDH1	0.31	Methylated	0.1112	0.0609	0.0435	0.1385	0.2018	Original
Pyro-326	M	28	IDH-astro	4	0.7	Oncomine comprehensive	IDH1	0.31	Methylated	0.2544	0.3147	0.2236	0.1078	0.3714	Original
Pyro-351	F	24	IDH-astro	3	0.7	Oncomine comprehensive	IDH1	0.31	Methylated	0.101	0.0638	0.0808	0.078	0.1815	Original
Pyro-385	M	26	IDH-astro	3	0.7	Oncomine comprehensive	IDH1	0.31	Unmethylated	0.0922	0.0841	0.0815	0.0829	0.1203	Original
Pyro-396	F	40	IDH-astro	4	0.7	Oncomine comprehensive	IDH1	0.31	Unmethylated	0.0955	0.0517	0.099	0.0802	0.151	Recurrent
Pyro-039	M	37	IDH-astro	4	0.15	Oncomine comprehensive	IDH1	0.3102	Unmethylated	0.0488	0.0344	0.0319	0.0573	0.0717	Recurrent
Pyro-350	F	34	IDH-astro	2	0.5	Oncomine comprehensive	IDH1	0.32	Unmethylated	0.084	0.0634	0.0626	0.083	0.1272	Original
Pyro-005	M	27	IDH-astro	2	0.8	Oncomine comprehensive	IDH1	0.33	Methylated	0.1106	0.0685	0.1088	0.0972	0.168	Original
Pyro-197	F	23	IDH-astro	3	0.9	Oncomine comprehensive	IDH1	0.33	Methylated	0.1063	0.1146	0.0868	0.0996	0.1242	Original
Pyro-302	F	39	IDH-astro	2	0.6	Oncomine comprehensive	IDH1	0.33	Methylated	0.1521	0.1579	0.1616	0.1365	0.1525	Original
Pyro-006	F	35	IDH-astro	2	0.7	Oncomine comprehensive	IDH1	0.34	Unmethylated	0.0358	0.0272	0.0546	0.0255	Uncertain	Recurrent
Pyro-319	M	24	IDH-astro	3	0.5	Oncomine comprehensive	IDH1	0.34	Methylated	0.439	0.5524	0.552	0.3161	0.3355	Original
Pyro-249	F	38	IDH-astro	4	0.7	Oncomine comprehensive	IDH1	0.36	Methylated	0.2797	0.4571	0.4992	0.055	0.1074	Original
Pyro-107	M	28	IDH-astro	3	0.7	Oncomine comprehensive	IDH1	0.37	Unmethylated	0.0759	0.0548	0.0562	0.0933	0.0992	Original
Pyro-162	M	21	IDH-astro	3	0.7	Oncomine comprehensive	IDH1	0.37	Methylated	0.1302	0.0811	0.1838	0.1141	0.1417	Recurrent
Pyro-390	M	28	IDH-astro	2	0.8	Oncomine comprehensive	IDH1	0.37	Methylated	0.1622	0.1072	0.3068	0.103	0.1318	Original
Pyro-001	F	21	IDH-astro	3	0.8	Oncomine comprehensive	IDH1	0.38	Methylated	0.3252	0.2903	0.3612	0.3273	0.3218	Original
Pyro-008	M	23	IDH-astro	2	0.8	Oncomine comprehensive	IDH1	0.38	Methylated	0.1839	0.1268	0.3358	0.1113	0.1617	Original
Pyro-209	F	33	IDH-astro	3	0.6	Oncomine comprehensive	IDH1	0.38	Methylated	0.5237	0.7026	0.4714	0.4589	0.4618	Recurrent
Pyro-003	F	31	IDH-astro	3	0.9	Oncomine comprehensive	IDH1	0.39	Unmethylated	0.0756	0.0284	0.0799	0.0706	0.1236	Recurrent
Pyro-132	M	35	IDH-astro	4	0.8	Oncomine comprehensive	IDH1	0.39	Unmethylated	0.0546	0.0375	0.0457	0.0596	0.0757	Original
Pyro-245	M	42	IDH-astro	4	0.8	Oncomine comprehensive	IDH1	0.39	Methylated	0.4856	0.457	0.5948	0.4176	0.4729	Recurrent
Pyro-274	M	23	IDH-astro	2	0.6	Oncomine comprehensive	IDH1	0.39	Methylated	0.1288	0.0951	0.0971	0.1296	0.1935	Original
Pyro-329	M	42	IDH-astro	4	0.6	Oncomine comprehensive	IDH1	0.39	Unmethylated	0.0988	0.0544	0.07	0.0966	0.1741	Recurrent
Pyro-028	F	48	IDH-astro	3	0.9	Oncomine comprehensive	IDH1	0.4	Methylated	0.2449	0.2964	0.3287	0.1274	0.227	Original
Pyro-130	M	31	IDH-astro	3	0.95	Oncomine comprehensive	IDH1	0.4	Unmethylated	0.0478	0.0344	0.0416	0.0674	Uncertain	Recurrent
Pyro-140	F	37	IDH-astro	2	0.8	Oncomine comprehensive	IDH1	0.4	Methylated	0.1312	0.0782	0.1884	0.1074	0.1509	Original
Pyro-151	M	37	IDH-astro	2	0.5	Oncomine comprehensive	IDH1	0.4	Unmethylated	0.0646	0.0528	0.0672	0.0737	Uncertain	Original
Pyro-188	M	41	IDH-astro	4	0.8	Oncomine comprehensive	IDH1	0.4	Methylated	0.183	0.1232	0.1941	0.1382	0.2767	Original
Pyro-199	M	28	IDH-astro	4	0.7	Oncomine comprehensive	IDH1	0.4	Methylated	0.3128	0.2102	0.3827	0.2402	0.418	Recurrent
Pyro-232	M	35	IDH-astro	3	0.7	Oncomine comprehensive	IDH1	0.4	Methylated	0.2218	0.2712	0.2882	0.1149	0.213	Original
Pyro-239	M	30	IDH-astro	4	0.9	Oncomine comprehensive	IDH1	0.4	Methylated	0.1038	0.1375	0.0739	0.0649	0.1387	Recurrent
Pyro-315	M	65	IDH-astro	4	0.7	Oncomine comprehensive	IDH1	0.4	Methylated	0.2631	0.1458	0.4235	0.1668	0.3163	Recurrent
Pyro-322	F	32	IDH-astro	3	0.8	Oncomine comprehensive	IDH1	0.4	Methylated	0.4106	0.3664	0.516	0.0881	0.6721	Recurrent
Pyro-375	M	42	IDH-astro	2	0.8	Oncomine comprehensive	IDH1	0.4	Methylated	0.1103	0.1104	0.1375	0.0818	0.1114	Original
Pyro-179	M	23	IDH-astro	3	0.8	Oncomine comprehensive	IDH1	0.41	Methylated	0.217	0.1533	0.3229	0.1802	0.2118	Original
Pyro-247	M	34	IDH-astro	4	0.9	Oncomine comprehensive	IDH1	0.41	Methylated	0.2866	0.341	0.3873	0.1064	0.3117	Original
Pyro-282	M	64	IDH-astro	2	0.7	Oncomine comprehensive	IDH1	0.41	Methylated	0.2432	0.1417	0.2728	0.323	0.2352	Original
Pyro-328	F	37	IDH-astro	4	0.8	Oncomine comprehensive	IDH1	0.41	Methylated	0.1884	0.0936	0.1454	0.3702	0.1444	Original
Pyro-364	M	40	IDH-astro	4	0.8	Oncomine comprehensive	IDH1	0.41	Methylated	0.2876	0.4211	0.3383	0.1341	0.2569	Original
Pyro-391	M	38	IDH-astro	3	0.7	Oncomine comprehensive	IDH1	0.41	Methylated	0.3165	0.3362	0.442	0.1705	0.3173	Original
Pyro-423	F	31	IDH-astro	3	0.75	Oncomine comprehensive	IDH1	0.41	Unmethylated	0.0583	0.0457	0.0434	0.0687	0.0754	Original
Pyro-002	F	43	IDH-astro	3	0.8	Oncomine comprehensive	IDH1	0.42	Methylated	0.3574	0.1874	0.4463	0.4053	0.3907	Original
Pyro-016	M	32	IDH-astro	2	0.8	Oncomine comprehensive	IDH1	0.42	Methylated	0.1962	0.0867	0.1717	0.1662	0.36	Original
Pyro-112	M	27	IDH-astro	2	0.6	Oncomine comprehensive	IDH1	0.42	Unmethylated	0.0368	0.03	0.0477	0.0233	0.0464	Original
Pyro-123	M	37	IDH-astro	4	0.95	Oncomine comprehensive	IDH1	0.42	Unmethylated	0.0234	0.0186	0.0214	0.0303	Uncertain	Recurrent
Pyro-147	F	34	IDH-astro	4	0.95	Oncomine comprehensive	IDH1	0.42	Methylated	0.2686	0.4007	0.457	0.0822	0.1343	Original
Pyro-154	M	48	IDH-astro	3	0.7	Oncomine comprehensive	IDH1	0.42	Methylated	0.343	0.176	0.4623	0.215	0.5185	Original
Pyro-189	M	25	IDH-astro	4	0.85	Oncomine comprehensive	IDH1	0.42	Methylated	0.3102	0.1932	0.669	0.1599	0.2187	Original
Pyro-226	F	30	IDH-astro	2	0.8	Oncomine comprehensive	IDH1	0.42	Unmethylated	0.0881	0.1004	0.0655	0.0863	0.1003	Original
Pyro-373	M	35	IDH-astro	3	0.75	Oncomine comprehensive	IDH1	0.42	Methylated	0.379	0.275	0.5176	0.2	0.5232	Original
Pyro-402	F	53	IDH-astro	2	0.9	Oncomine comprehensive	IDH1	0.42	Methylated	0.1767	0.1265	0.2917	0.128	0.1607	Original
Pyro-014	M	49	IDH-astro	3	0.7	Oncomine comprehensive	IDH1	0.43	Methylated	0.316	0.1578	0.408	0.2797	0.4185	Recurrent
Pyro-109	F	74	IDH-astro	4	0.9	Oncomine comprehensive	IDH1	0.43	Methylated	0.1336	0.0572	0.0693	0.2029	0.2052	Recurrent
Pyro-010	F	23	IDH-astro	2	0.8	Oncomine comprehensive	IDH1	0.44	Methylated	0.146	0.1898	0.212	0.0687	0.1133	Original
Pyro-025	M	30	IDH-astro	4	0.7	Oncomine comprehensive	IDH1	0.44	Methylated	0.4215	0.3138	0.336	0.6646	0.3716	Recurrent
Pyro-030	F	28	IDH-astro	3	0.7	Oncomine comprehensive	IDH1	0.44	Methylated	0.4172	0.6668	0.4577	0.1663	0.3781	Original
Pyro-229	F	51	IDH-astro	3	0.8	Oncomine comprehensive	IDH1	0.44	Methylated	0.3529	0.3619	0.5051	0.1985	0.3461	Original
Pyro-146	M	38	IDH-astro	4	0.95	Oncomine comprehensive	IDH1	0.45	Unmethylated	0.0999	0.0652	0.0871	0.1025	0.1448	Original
Pyro-042	M	38	IDH-astro	3	0.8	Oncomine comprehensive	IDH1	0.4505	Methylated	0.1197	0.1426	0.1637	0.0581	0.1144	Original
Pyro-062	F	39	IDH-astro	3	0.8	Oncomine comprehensive	IDH1	0.4537	Methylated	0.6097	0.8655	0.8804	0.1088	0.5841	Original
Pyro-131	M	30	IDH-astro	4	0.9	Oncomine comprehensive	IDH1	0.46	Unmethylated	0.0823	0.0608	0.0671	0.0906	0.1107	Recurrent
Pyro-313	F	26	IDH-astro	3	0.75	Oncomine comprehensive	IDH1	0.46	Unmethylated	0.0358	0.0341	0.0343	0.0286	0.0461	Original
Pyro-111	F	33	IDH-astro	4	0.9	Oncomine comprehensive	IDH1	0.47	Methylated	0.1749	0.1825	0.3108	0.084	0.1224	Recurrent
Pyro-253	M	51	IDH-astro	4	0.95	Oncomine comprehensive	IDH1	0.47	Methylated	0.1189	0.1504	0.1203	0.0822	0.1226	Original
Pyro-335	F	64	IDH-astro	4	0.8	Oncomine comprehensive	IDH2	0.47	Methylated	0.5231	0.4443	0.566	0.5831	0.499	Original
Pyro-359	M	37	IDH-astro	3	0.9	Oncomine comprehensive	IDH1	0.47	Unmethylated	0.0328	0.0215	0.0212	0.0397	0.0489	Original
Pyro-361	M	50	IDH-astro	4	0.95	Oncomine comprehensive	IDH1	0.47	Methylated	0.298	0.4099	0.2077	0.2495	0.3249	Original
Pyro-379	F	41	IDH-astro	3	0.8	Oncomine comprehensive	IDH2	0.47	Methylated	0.206	0.1534	0.3202	0.1171	0.2332	Original
Pyro-444	M	36	IDH-astro	3	0.75	Oncomine comprehensive	IDH1	0.48	Methylated	0.119	0.0751	0.2026	0.0824	0.1158	Original
Pyro-242	F	25	IDH-astro	3	0.9	Oncomine comprehensive	IDH1	0.49	Unmethylated	0.0916	0.1041	0.1078	0.0701	0.0845	Original
Pyro-032	M	26	IDH-astro	4	0.7	Oncomine comprehensive	IDH1	0.4979	Methylated	0.2372	0.2704	0.2517	0.1265	0.3001	Recurrent
Pyro-024	M	44	IDH-astro	4	0.7	Oncomine comprehensive	IDH1	0.51	Methylated	0.2071	0.3242	0.2647	0.1117	0.1278	Recurrent
Pyro-055	M	26	IDH-astro	4	0.95	Oncomine comprehensive	IDH1	0.5283	Methylated	0.3105	0.1447	0.7756	0.1227	0.1991	Recurrent
Pyro-298	M	36	IDH-astro	4	0.9	Oncomine comprehensive	IDH1	0.56	Methylated	0.2372	0.6395	0.1175	0.0991	0.0926	Recurrent
Pyro-018	M	27	IDH-astro	4	0.8	Oncomine comprehensive	IDH1	0.58	Methylated	0.1097	0.1391	0.1085	0.1041	0.0872	Recurrent
Pyro-196	M	33	IDH-astro	4	0.9	Oncomine comprehensive	IDH1	0.61	Methylated	0.3587	0.3303	0.3325	0.2704	0.5017	Original
Pyro-272	F	29	IDH-astro	3	0.7	Oncomine comprehensive	IDH1	0.79	Methylated	0.195	0.0897	0.4278	0.0845	0.1779	Original
Pyro-124	M	45	IDH-oligo	3	0.9	Oncomine comprehensive	IDH1	0.07	Unmethylated	0.0702	0.0695	0.0749	0.0655	0.0709	Recurrent
Pyro-262	M	35	IDH-oligo	3	0.7	Oncomine comprehensive	IDH1	0.13	Methylated	0.2698	0.1836	0.3243	0.2083	0.363	Recurrent
Pyro-348	F	36	IDH-oligo	3	0.85	Oncomine comprehensive	IDH2	0.15	Methylated	0.2509	0.2204	0.3568	0.1311	0.2953	Recurrent
Pyro-012	F	42	IDH-oligo	2	0.75	Oncomine comprehensive	IDH1	0.19	Methylated	0.137	0.1568	0.1741	0.0801	Uncertain	Recurrent
Pyro-174	F	35	IDH-oligo	3	0.95	Oncomine comprehensive	IDH2	0.26	Methylated	0.4248	0.486	0.5744	0.2101	0.4289	Recurrent
Pyro-176	M	60	IDH-oligo	2	0.9	Oncomine comprehensive	IDH1	0.3	Methylated	0.321	0.2501	0.401	0.2545	0.3786	Original
Pyro-057	F	56	IDH-oligo	2	0.8	Oncomine comprehensive	IDH1	0.3055	Methylated	0.2388	0.1092	0.3006	0.1128	0.4326	Original
Pyro-183	M	35	IDH-oligo	3	0.7	Oncomine comprehensive	IDH1	0.32	Methylated	0.4464	0.3332	0.5808	0.3559	0.5157	Original
Pyro-440	M	46	IDH-oligo	2	0.7	Oncomine comprehensive	IDH1	0.32	Methylated	0.3218	0.1985	0.4676	0.2019	0.4192	Original
Pyro-046	M	32	IDH-oligo	2	0.8	Oncomine comprehensive	IDH1	0.3289	Methylated	0.353	0.4199	0.3353	0.163	0.4937	Original
Pyro-397	M	41	IDH-oligo	3	0.8	Oncomine comprehensive	IDH1	0.33	Methylated	0.2879	0.265	0.3709	0.2368	0.279	Recurrent
Pyro-047	M	49	IDH-oligo	2	0.5	Oncomine comprehensive	IDH1	0.3372	Methylated	0.19	0.1757	0.222	0.1814	0.1808	Original
Pyro-156	F	52	IDH-oligo	3	0.7	Oncomine comprehensive	IDH1	0.34	Methylated	0.2989	0.21	0.3487	0.1719	0.4651	Recurrent
Pyro-356	F	54	IDH-oligo	2	0.8	Oncomine comprehensive	IDH1	0.35	Methylated	0.2474	0.1693	0.34	0.2329	0.3342	Original
Pyro-399	M	48	IDH-oligo	2	0.8	Oncomine comprehensive	IDH1	0.35	Methylated	0.1949	0.1508	0.2099	0.1432	0.2758	Original
Pyro-405	F	34	IDH-oligo	2	0.8	Oncomine comprehensive	IDH1	0.35	Methylated	0.1422	0.099	0.1063	0.1605	0.203	Recurrent
Pyro-256	M	57	IDH-oligo	3	0.7	Oncomine comprehensive	IDH1	0.36	Methylated	0.2337	0.129	0.238	0.119	0.4489	Original
Pyro-353	M	21	IDH-oligo	2	0.9	Oncomine comprehensive	IDH1	0.36	Unmethylated	0.0712	0.0631	0.0713	0.0791	Uncertain	Recurrent
Pyro-276	F	33	IDH-oligo	3	0.8	Oncomine comprehensive	IDH1	0.37	Methylated	0.1423	0.063	0.115	0.1072	0.2841	Original
Pyro-015	M	63	IDH-oligo	3	0.8	Oncomine comprehensive	IDH1	0.39	Methylated	0.3814	0.3716	0.3689	0.3643	0.4207	Original
Pyro-074	F	41	IDH-oligo	2	0.8	Oncomine comprehensive	IDH1	0.39	Methylated	0.2063	0.2349	0.3308	0.0967	0.1629	Original
Pyro-110	M	31	IDH-oligo	2	0.9	Oncomine comprehensive	IDH1	0.39	Methylated	0.2196	0.0749	0.2461	0.1651	0.3923	Original
Pyro-133	M	36	IDH-oligo	2	0.85	Oncomine comprehensive	IDH1	0.39	Methylated	0.3312	0.3184	0.4492	0.182	0.3745	Original
Pyro-202	F	40	IDH-oligo	3	0.6	Oncomine comprehensive	IDH1	0.39	Methylated	0.4025	0.3608	0.3749	0.3753	0.499	Original
Pyro-321	F	54	IDH-oligo	3	0.8	Oncomine comprehensive	IDH1	0.39	Methylated	0.3844	0.3687	0.4755	0.2695	0.424	Original
Pyro-158	F	37	IDH-oligo	3	0.7	Oncomine comprehensive	IDH1	0.4	Unmethylated	0.0967	0.0545	0.0803	0.1235	0.1284	Original
Pyro-212	M	29	IDH-oligo	2	0.7	Oncomine comprehensive	IDH1	0.4	Methylated	0.1278	0.0815	0.1307	0.1098	0.1892	Original
Pyro-346	F	63	IDH-oligo	3	0.9	Oncomine comprehensive	IDH1	0.4	Methylated	0.2839	0.2014	0.3492	0.3349	0.2502	Original
Pyro-376	M	53	IDH-oligo	3	0.85	Oncomine comprehensive	IDH1	0.4	Methylated	0.3752	0.4006	0.3419	0.2915	0.467	Original
Pyro-418	M	35	IDH-oligo	2	0.7	Oncomine comprehensive	IDH1	0.4	Methylated	0.1763	0.1376	0.2745	0.1095	0.1836	Original
Pyro-149	M	46	IDH-oligo	2	0.9	Oncomine comprehensive	IDH1	0.41	Methylated	0.2932	0.2406	0.2522	0.3418	0.3381	Original
Pyro-021	M	50	IDH-oligo	3	0.8	Oncomine comprehensive	IDH1	0.42	Methylated	0.6076	0.4875	0.4822	0.794	0.6669	Original
Pyro-043	M	38	IDH-oligo	3	0.8	Oncomine comprehensive	IDH1	0.42	Methylated	0.4092	0.5116	0.6398	0.1918	0.2936	Recurrent
Pyro-122	M	40	IDH-oligo	3	0.95	Oncomine comprehensive	IDH1	0.42	Methylated	0.4757	0.4658	0.5155	0.1886	0.7329	Original
Pyro-365	F	21	IDH-oligo	2	0.85	Oncomine comprehensive	IDH1	0.42	Methylated	0.2974	0.4294	0.4139	0.123	0.2232	Original
Pyro-367	F	37	IDH-oligo	2	0.8	Oncomine comprehensive	IDH1	0.42	Methylated	0.3354	0.2018	0.3128	0.445	0.382	Original
Pyro-386	M	64	IDH-oligo	3	0.8	Oncomine comprehensive	IDH1	0.42	Methylated	0.4088	0.1812	0.4902	0.3	0.6637	Original
Pyro-428	F	54	IDH-oligo	2	0.7	Oncomine comprehensive	IDH1	0.42	Methylated	0.2831	0.3673	0.4031	0.1412	0.2207	Recurrent
Pyro-044	M	47	IDH-oligo	2	0.6	Oncomine comprehensive	IDH1	0.4203	Methylated	0.3859	0.2454	0.42	0.438	0.4401	Recurrent
Pyro-007	F	52	IDH-oligo	3	0.85	Oncomine comprehensive	IDH1	0.43	Methylated	0.4298	0.3175	0.5052	0.2726	0.6237	Original
Pyro-011	M	69	IDH-oligo	3	0.85	Oncomine comprehensive	IDH1	0.43	Methylated	0.2957	0.1041	0.4406	0.1663	0.4719	Original
Pyro-270	M	45	IDH-oligo	3	0.95	Oncomine comprehensive	IDH1	0.43	Methylated	0.3626	0.3483	0.3164	0.3224	0.4633	Original
Pyro-398	M	46	IDH-oligo	3	0.75	Oncomine comprehensive	IDH2	0.43	Methylated	0.3404	0.3324	0.3765	0.3234	0.3292	Recurrent
Pyro-172	M	34	IDH-oligo	2	0.5	Oncomine comprehensive	IDH1	0.44	Methylated	0.1318	0.1267	0.1472	0.1211	0.1322	Original
Pyro-227	M	29	IDH-oligo	3	0.85	Oncomine comprehensive	IDH1	0.44	Methylated	0.2901	0.2007	0.3561	0.2721	0.3315	Original
Pyro-009	F	52	IDH-oligo	2	0.6	Oncomine comprehensive	IDH1	0.45	Methylated	0.2984	0.182	0.667	0.1332	0.2112	Recurrent
Pyro-185	M	33	IDH-oligo	2	0.9	Oncomine comprehensive	IDH1	0.46	Methylated	0.3763	0.3958	0.4341	0.1638	0.5116	Recurrent
Pyro-231	M	29	IDH-oligo	3	0.8	Oncomine comprehensive	IDH2	0.48	Methylated	0.131	0.088	0.1591	0.0722	0.2045	Recurrent
Pyro-435	F	72	IDH-oligo	3	0.9	Oncomine comprehensive	IDH1	0.49	Methylated	0.6372	0.4431	0.6979	0.8564	0.5514	Recurrent
Pyro-275	F	68	IDH-oligo	3	0.95	Oncomine comprehensive	IDH1	0.5	Methylated	0.5692	0.3782	0.8391	0.1261	0.9333	Recurrent
Pyro-420	M	44	IDH-oligo	3	0.9	Oncomine comprehensive	IDH1	0.5	Methylated	0.3747	0.3747	0.4757	0.4297	0.2187	Recurrent
