# Supplementary material for: Variant allelic frequencies of driver mutations can identify gliomas with potentially false-negative MGMT promoter methylation results
Source: Acta Neuropathol Commun. 2023 Nov 2;11:175. doi: 10.1186/s40478-023-01680-0 (PMC10623846; doi:10.1186/s40478-023-01680-0)
Supplement: Supplementary file 2 — Supplementary Material 2 [file 40478_2023_1680_MOESM2_ESM.xlsx]

## Sheet: Array_data
Sample ID	Sex	Age at diagnosis	Diagnosis (WHO 2021	Grade	Microscopic cellularity estimate	NGS panel	Driver mutation	Driver mutation VAF	Array MGMT result	Methylation classifier score	Methylation class	Subclass	Subclass score	Subclass match	Original vs Recurrent
Array-022	M	52	GBM	4	0.2	Oncomine comprehensive	TERT	0.05	Methylated	0.34	No match	N/A	N/A	No match	Original		GBM=IDH-wildtype glioblastoma
Array-074	M	57	GBM	4	0.5	Oncomine comprehensive	TERT	0.05	Unmethylated	0.41	No match	N/A	N/A	No match	Original		IDH-astro=IDH-mutant astrocytoma
Array-105	F	58	GBM	4	0.5	PDGX	TERT	0.06	Methylated	0.39	No match	N/A	N/A	No match	Original		IDH-oligo=IDH-mutant and 1p/19q co-deleted oligodendroglioma
Array-242	M	71	GBM	4	0.5	PDGX	TERT	0.08	Methylated	0.15	No match	N/A	N/A	No match	Original
Array-042	M	67	GBM	4	0.5	Oncomine comprehensive	TERT	0.09	Unmethylated	0.9	Glioblastoma, IDH-wildtype	Mesenchymal	0.83	Match	Original
Array-094	M	33	GBM	4	0.8	PDGX	TERT	0.09	Methylated	0.99	control tissue: inflammatory tumor microenvironment	N/A	N/A	No match	Original
Array-117	M	43	GBM	4	0.4	PGDX	TERT	0.09	Unmethylated	0.14	No match	N/A	N/A	No match	Recurrent
Array-079	F	58	GBM	4	0.5	Oncomine comprehensive	TERT	0.11	Methylated	0.89	No match	N/A	N/A	No match	Original
Array-146	M	85	GBM	4	0.7	PDGX	TERT	0.12	Unmethylated	0.4	No match	N/A	N/A	No match	Original
Array-176	F	50	GBM	4	0.8	PGDX	TERT	0.12	Unmethylated	0.14	No match	N/A	N/A	No match	Original
Array-142	F	59	GBM	4	0.9	PDGX	TERT	0.15	Unmethylated	0.33	No match	N/A	N/A	No match	Original
Array-116	M	67	GBM	4	0.5	PGDX	TERT	0.16	Unmethylated	0.52	No match	N/A	N/A	No match	Recurrent
Array-032	F	66	GBM	4	0.6	Oncomine comprehensive	TERT	0.17	Methylated	0.73	No match	N/A	N/A	No match	Recurrent
Array-058	M	79	GBM	4	0.5	Oncomine comprehensive	TERT	0.17	Methylated	0.3	No match	N/A	N/A	No match	Original
Array-085	F	63	GBM	4	0.7	Oncomine comprehensive	TERT	0.17	Unmethylated	0.72	No match	N/A	N/A	No match	Original
Array-128	F	76	GBM	4	0.7	PDGX	TERT	0.17	Methylated	0.71	No match	N/A	N/A	No match	Original
Array-060	F	72	GBM	4	0.8	Oncomine comprehensive	TERT	0.18	Unmethylated	0.89	No match	N/A	N/A	No match	Original
Array-228	F	75	GBM	4	0.8	PGDX	TERT	0.18	Methylated	0.45	No match	N/A	N/A	No match	Original
Array-057	M	57	GBM	4	0.95	PDGX	TERT	0.19	Unmethylated	1	Glioblastoma, IDH-wildtype	RTK II	0.95	Match	Original
Array-111	M	50	GBM	4	0.7	PDGX	TERT	0.19	Methylated	0.82	No match	N/A	N/A	No match	Original
Array-199	F	61	GBM	4	0.9	PDGX	TERT	0.19	Methylated	0.95	Glioblastoma, IDH-wildtype	Mesenchymal	0.63	Match	Original
Array-224	M	69	GBM	4	0.7	PGDX	TERT	0.19	Methylated	0.91	Glioblastoma, IDH-wildtype	N/A	N/A	No match	Original
Array-097	M	67	GBM	4	0.7	PDGX	TERT	0.2	Unmethylated	0.73	No match	N/A	N/A	No match	Original
Array-159	M	57	GBM	4	0.7	PGDX	TERT	0.2	Unmethylated	0.94	Glioblastoma, IDH-wildtype	Mesenchymal	0.87	Match	Recurrent
Array-160	F	64	GBM	4	0.7	PDGX	TERT	0.2	Unmethylated	0.87	No match	N/A	N/A	No match	Original
Array-013	F	72	GBM	4	0.5	Oncomine comprehensive	TERT	0.21	Methylated	0.6	No match	N/A	N/A	No match	Original
Array-026	F	62	GBM	4	0.8	Oncomine comprehensive	TERT	0.21	Methylated	0.95	Glioblastoma, IDH-wildtype	Mesenchymal	0.7	Match	Original
Array-067	M	65	GBM	4	0.8	PDGX	TERT	0.21	Unmethylated	0.17	No match	N/A	N/A	No match	Original
Array-197	M	58	GBM	4	0.9	PGDX	TERT	0.21	Unmethylated	0.9	Glioblastoma, IDH-wildtype	Mesenchymal	0.7	Match	Original
Array-041	M	62	GBM	4	0.9	Oncomine comprehensive	TERT	0.22	Unmethylated	1	Glioblastoma, IDH-wildtype	Mesenchymal	0.71	Match	Original
Array-184	F	53	GBM	4	0.65	PDGX	TERT	0.23	Methylated	0.96	Glioblastoma, IDH-wildtype	Mesenchymal	0.71	Match	Original
Array-233	M	68	GBM	4	0.8	PGDX	TERT	0.23	Unmethylated	0.93	Glioblastoma, IDH-wildtype	Mesenchymal	0.76	Match	Original
Array-219	M	63	GBM	4	0.9	PGDX	TERT	0.24	Unmethylated	0.98	Glioblastoma, IDH-wildtype	Mesenchymal	0.86	Match	Original
Array-048	M	62	GBM	4	0.6	Oncomine comprehensive	TERT	0.25	Methylated	0.92	Glioblastoma, IDH-wildtype	RTK I	0.58	Match	Recurrent
Array-133	F	72	GBM	4	0.8	PDGX	TERT	0.25	Unmethylated	0.99	Glioblastoma, IDH-wildtype	Mesenchymal	0.5	Match	Original
Array-148	M	75	GBM	4	0.8	PGDX	TERT	0.25	Methylated	0.96	Glioblastoma, IDH-wildtype	Mesenchymal	0.78	Match	Original
Array-225	M	78	GBM	4	0.2	PDGX	TERT	0.25	Methylated	0.95	Glioblastoma, IDH-wildtype	Mesenchymal	0.52	Match	Original
Array-044	F	88	GBM	4	0.75	Oncomine comprehensive	TERT	0.26	Methylated	1	Glioblastoma, IDH-wildtype	Mesenchymal	0.95	Match	Original
Array-090	M	77	GBM	4	0.7	Oncomine comprehensive	TERT	0.26	Methylated	0.83	No match	N/A	N/A	No match	Original
Array-175	M	52	GBM	4	0.9	PDGX	TERT	0.26	Unmethylated	1	Glioblastoma, IDH-wildtype	Mesenchymal	0.96	Match	Original
Array-083	M	72	GBM	4	0.9	PDGX	TERT	0.27	Methylated	0.71	No match	N/A	N/A	No match	Original
Array-028	M	78	GBM	4	0.9	Oncomine comprehensive	TERT	0.28	Methylated	0.93	Glioblastoma, IDH-wildtype	N/A	N/A	No match	Original
Array-052	F	72	GBM	4	0.6	Oncomine comprehensive	TERT	0.28	Methylated	0.96	Glioblastoma, IDH-wildtype	Mesenchymal	0.59	Match	Recurrent
Array-220	F	42	GBM	4	0.8	PGDX	TERT	0.28	Methylated	0.99	Glioblastoma, IDH-wildtype	Mesenchymal	0.98	Match	Recurrent
Array-065	F	76	GBM	4	0.8	Oncomine comprehensive	TERT	0.29	Unmethylated	0.71	No match	RTK I	0.59	Match	Original
Array-076	F	68	GBM	4	0.8	PDGX	TERT	0.29	Unmethylated	0.96	Glioblastoma, IDH-wildtype	Mesenchymal	0.84	Match	Original
Array-125	M	61	GBM	4	0.9	PDGX	TERT	0.29	Methylated	0.99	Glioblastoma, IDH-wildtype	Mesenchymal	0.89	Match	Original
Array-168	F	60	GBM	4	0.95	PDGX	TERT	0.29	Methylated	1	Glioblastoma, IDH-wildtype	Mesenchymal	0.82	Match	Original
Array-169	F	74	GBM	4	0.7	PDGX	TERT	0.29	Unmethylated	1	Glioblastoma, IDH-wildtype	Mesenchymal	0.95	Match	Original
Array-144	M	61	GBM	4	0.9	PGDX	TERT	0.3	Unmethylated	0.83	No match	N/A	N/A	No match	Original
Array-181	F	60	GBM	4	0.95	PGDX	TERT	0.3	Methylated	0.99	Glioblastoma, IDH-wildtype	N/A	N/A	No match	Original
Array-196	F	63	GBM	4	0.8	PDGX	TERT	0.3	Unmethylated	0.95	Glioblastoma, IDH-wildtype	Mesenchymal	0.63	Match	Original
Array-031	M	74	GBM	4	0.7	Oncomine comprehensive	TERT	0.31	Unmethylated	1	Glioblastoma, IDH-wildtype	RTK I	1	Match	Original
Array-077	F	47	GBM	4	0.5	Oncomine comprehensive	TERT	0.31	Unmethylated	1	Glioblastoma, IDH-wildtype	RTK I	1	Match	Recurrent
Array-082	M	69	GBM	4	0.7	Oncomine comprehensive	TERT	0.31	Unmethylated	0.99	Glioblastoma, IDH-wildtype	Mesenchymal	0.78	Match	Original
Array-099	M	67	GBM	4	0.9	PDGX	TERT	0.31	Methylated	0.98	Glioblastoma, IDH-wildtype	RTK II	0.92	Match	Original
Array-211	F	55	GBM	4	0.9	PGDX	TERT	0.31	Methylated	1	Glioblastoma, IDH-wildtype	Mesenchymal	0.94	Match	Original
Array-239	M	66	GBM	4	0.7	PDGX	TERT	0.31	Unmethylated	0.99	Glioblastoma, IDH-wildtype	RTK I	0.61	Match	Original
Array-033	M	49	GBM	4	0.6	Oncomine comprehensive	TERT	0.32	Methylated	0.95	Glioblastoma, IDH-wildtype	N/A	N/A	No match	Original
Array-051	M	81	GBM	4	0.9	Oncomine comprehensive	TERT	0.32	Methylated	0.81	No match	N/A	N/A	No match	Recurrent
Array-130	M	71	GBM	4	0.8	PDGX	TERT	0.32	Methylated	1	Glioblastoma, IDH-wildtype	RTK I	1	Match	Original
Array-149	M	63	GBM	4	0.9	PGDX	TERT	0.32	Methylated	1	Glioblastoma, IDH-wildtype	Mesenchymal	0.94	Match	Original
Array-172	M	72	GBM	4	0.7	PDGX	TERT	0.32	Methylated	0.99	Glioblastoma, IDH-wildtype	Mesenchymal	0.56	Match	Original
Array-182	F	58	GBM	4	0.6	PDGX	TERT	0.32	Methylated	0.96	Glioblastoma, IDH-wildtype	Mesenchymal	0.78	Match	Original
Array-243	M	71	GBM	4	0.5	PDGX	TERT	0.32	Unmethylated	0.99	Glioblastoma, IDH-wildtype	RTK II	0.89	Match	Original
Array-037	M	73	GBM	4	0.9	Oncomine comprehensive	TERT	0.33	Unmethylated	1	Glioblastoma, IDH-wildtype	RTK I	0.76	Match	Original
Array-039	F	65	GBM	4	0.7	Oncomine comprehensive	TERT	0.33	Unmethylated	1	Glioblastoma, IDH-wildtype	RTK II	0.56	Match	Original
Array-046	M	56	GBM	4	0.8	Oncomine comprehensive	TERT	0.33	Unmethylated	1	Glioblastoma, IDH-wildtype	RTK II	0.54	Match	Original
Array-092	M	48	GBM	4	0.8	Oncomine comprehensive	TERT	0.33	Methylated	0.99	Glioblastoma, IDH-wildtype	RTK II	0.67	Match	Original
Array-210	M	42	GBM	4	0.9	PDGX	TERT	0.33	Unmethylated	0.95	Glioblastoma, IDH-wildtype	RTK II	0.66	Match	Original
Array-216	M	71	GBM	4	0.8	PDGX	TERT	0.33	Unmethylated	0.98	Glioblastoma, IDH-wildtype	N/A	N/A	No match	Original
Array-011	F	64	GBM	4	0.7	Oncomine comprehensive	TERT	0.34	Methylated	0.99	Glioblastoma, IDH-wildtype	RTK I	0.64	Match	Original
Array-100	M	51	GBM	4	0.8	Oncomine comprehensive	TERT	0.34	Unmethylated	1	Glioblastoma, IDH-wildtype	RTK I	0.96	Match	Original
Array-113	M	74	GBM	4	0.6	PDGX	TERT	0.34	Unmethylated	0.82	No match	N/A	N/A	No match	Original
Array-187	M	68	GBM	4	0.85	PDGX	TERT	0.34	Unmethylated	1	Glioblastoma, IDH-wildtype	RTK I	1	Match	Original
Array-215	F	73	GBM	4	0.7	PDGX	TERT	0.34	Methylated	0.95	Glioblastoma, IDH-wildtype	N/A	N/A	No match	Original
Array-223	M	63	GBM	4	0.65	PDGX	TERT	0.34	Methylated	1	Glioblastoma, IDH-wildtype	RTK II	0.67	Match	Original
Array-029	M	66	GBM	4	0.8	Oncomine comprehensive	TERT	0.35	Methylated	0.97	Glioblastoma, IDH-wildtype	RTK II	0.84	Match	Original
Array-049	M	75	GBM	4	0.8	Oncomine comprehensive	TERT	0.35	Unmethylated	0.99	Glioblastoma, IDH-wildtype	RTK II	0.9	Match	Original
Array-098	M	66	GBM	4	0.8	PDGX	TERT	0.35	Unmethylated	0.97	Glioblastoma, IDH-wildtype	Mesenchymal	0.94	Match	Original
Array-101	F	74	GBM	4	0.7	PDGX	TERT	0.35	Unmethylated	1	Glioblastoma, IDH-wildtype	RTK I	0.99	Match	Original
Array-155	M	79	GBM	4	0.9	PDGX	TERT	0.35	Unmethylated	1	Glioblastoma, IDH-wildtype	RTK II	0.81	Match	Original
Array-189	M	52	GBM	4	0.9	PDGX	TERT	0.35	Unmethylated	0.99	Glioblastoma, IDH-wildtype	RTK II	0.7	Match	Original
Array-205	M	40	GBM	4	0.8	PDGX	TERT	0.35	Methylated	1	Glioblastoma, IDH-wildtype	RTK I	0.97	Match	Original
Array-209	M	63	GBM	4	0.75	PDGX	TERT	0.35	Methylated	1	Glioblastoma, IDH-wildtype	RTK II	0.74	Match	Original
Array-221	M	75	GBM	4	0.9	PDGX	TERT	0.35	Unmethylated	1	Glioblastoma, IDH-wildtype	RTK I	1	Match	Original
Array-230	M	81	GBM	4	0.8	PGDX	TERT	0.35	Methylated	1	Glioblastoma, IDH-wildtype	RTK II	0.93	Match	Original
Array-244	M	61	GBM	4	0.9	PGDX	TERT	0.35	Methylated	1	Glioblastoma, IDH-wildtype	RTK II	0.68	Match	Original
Array-059	M	61	GBM	4	0.7	Oncomine comprehensive	TERT	0.36	Methylated	0.53	No match	N/A	N/A	No match	Original
Array-106	M	68	GBM	4	0.7	PDGX	TERT	0.36	Methylated	0.25	No match	N/A	N/A	No match	Original
Array-118	M	76	GBM	4	0.9	PGDX	TERT	0.36	Unmethylated	1	Glioblastoma, IDH-wildtype	RTK I	0.98	Match	Original
Array-177	F	65	GBM	4	0.8	PDGX	TERT	0.36	Unmethylated	0.98	Glioblastoma, IDH-wildtype	Mesenchymal	0.88	Match	Original
Array-030	M	67	GBM	4	0.6	Oncomine comprehensive	TERT	0.37	Methylated	0.99	Glioblastoma, IDH-wildtype	RTK II	0.83	Match	Original
Array-035	F	63	GBM	4	0.7	Oncomine comprehensive	TERT	0.37	Unmethylated	0.78	No match	N/A	N/A	No match	Original
Array-075	F	63	GBM	4	0.4	Oncomine comprehensive	TERT	0.37	Unmethylated	0.26	No match	N/A	N/A	No match	Original
Array-086	M	52	GBM	4	0.7	Oncomine comprehensive	TERT	0.37	Methylated	1	Glioblastoma, IDH-wildtype	RTK II	0.81	Match	Original
Array-123	M	74	GBM	4	0.7	PDGX	TERT	0.37	Methylated	1	Glioblastoma, IDH-wildtype	RTK I	0.99	Match	Original
Array-186	F	78	GBM	4	0.8	PDGX	TERT	0.37	Methylated	1	Glioblastoma, IDH-wildtype	RTK II	0.92	Match	Original
Array-201	M	69	GBM	4	0.8	PGDX	TERT	0.37	Unmethylated	1	Glioblastoma, IDH-wildtype	RTK I	0.93	Match	Recurrent
Array-229	M	75	GBM	4	0.6	PDGX	TERT	0.37	Unmethylated	1	Glioblastoma, IDH-wildtype	RTK II	0.95	Match	Original
Array-056	F	62	GBM	4	0.8	PDGX	TERT	0.38	Methylated	0.99	Glioblastoma, IDH-wildtype	RTK II	0.57	Match	Original
Array-078	M	52	GBM	4	0.7	Oncomine comprehensive	TERT	0.38	Unmethylated	0.96	Glioblastoma, IDH-wildtype	Mesenchymal	0.5	Match	Original
Array-131	M	85	GBM	4	0.9	PDGX	TERT	0.38	Unmethylated	1	Glioblastoma, IDH-wildtype	Mesenchymal	0.81	Match	Original
Array-132	M	73	GBM	4	0.7	PGDX	TERT	0.38	Unmethylated	1	Glioblastoma, IDH-wildtype	RTK I	0.99	Match	Original
Array-135	M	72	GBM	4	0.7	PDGX	TERT	0.38	Unmethylated	0.57	No match	N/A	N/A	No match	Original
Array-234	F	50	GBM	4	0.9	PGDX	TERT	0.38	Unmethylated	0.98	Glioblastoma, IDH-wildtype	RTK II	0.87	Match	Original
Array-246	M	68	GBM	4	0.8	PGDX	TERT	0.38	Unmethylated	0.93	Glioblastoma, IDH-wildtype	RTK II	0.75	Match	Original
Array-054	M	73	GBM	4	0.6	Oncomine comprehensive	TERT	0.39	Methylated	0.99	Glioblastoma, IDH-wildtype	RTK II	0.8	Match	Original
Array-089	F	78	GBM	4	0.85	Oncomine comprehensive	TERT	0.39	Methylated	0.26	No match	N/A	N/A	No match	Original
Array-107	F	74	GBM	4	0.8	PGDX	TERT	0.39	Methylated	1	Glioblastoma, IDH-wildtype	RTK II	0.6	Match	Recurrent
Array-110	M	62	GBM	4	0.8	PDGX	TERT	0.39	Unmethylated	0.95	Glioblastoma, IDH-wildtype	RTK II	0.6	Match	Original
Array-145	M	61	GBM	4	0.9	PGDX	TERT	0.39	Unmethylated	1	Glioblastoma, IDH-wildtype	RTK I	0.96	Match	Original
Array-050	M	59	GBM	4	0.5	Oncomine comprehensive	TERT	0.4	Unmethylated	0.99	Glioblastoma, IDH-wildtype	RTK II	0.94	Match	Original
Array-062	F	72	GBM	4	0.7	Oncomine comprehensive	TERT	0.4	Methylated	1	Glioblastoma, IDH-wildtype	RTK II	0.93	Match	Original
Array-066	M	53	GBM	4	0.5	PDGX	TERT	0.4	Unmethylated	0.54	No match	N/A	N/A	No match	Original
Array-115	F	78	GBM	4	0.9	PDGX	TERT	0.4	Unmethylated	0.99	Glioblastoma, IDH-wildtype	RTK II	0.88	Match	Original
Array-140	F	50	GBM	4	0.9	PGDX	TERT	0.4	Unmethylated	1	Glioblastoma, IDH-wildtype	RTK II	0.61	Match	Original
Array-198	M	71	GBM	4	0.8	PDGX	TERT	0.4	Methylated	0.86	No match	N/A	N/A	No match	Original
Array-206	M	69	GBM	4	0.95	PGDX	TERT	0.4	Unmethylated	1	Glioblastoma, IDH-wildtype	RTK I	0.95	Match	Original
Array-081	M	49	GBM	4	0.7	Oncomine comprehensive	TERT	0.41	Unmethylated	1	Glioblastoma, IDH-wildtype	RTK I	0.9	Match	Recurrent
Array-166	M	53	GBM	4	0.7	PDGX	TERT	0.41	Methylated	1	Glioblastoma, IDH-wildtype	RTK II	0.56	Match	Original
Array-235	M	74	GBM	4	0.9	PDGX	TERT	0.41	Unmethylated	1	Glioblastoma, IDH-wildtype	RTK II	0.95	Match	Original
Array-091	M	71	GBM	4	0.7	Oncomine comprehensive	TERT	0.42	Unmethylated	1	Glioblastoma, IDH-wildtype	RTK I	0.99	Match	Original
Array-195	M	79	GBM	4	0.9	PDGX	TERT	0.42	Unmethylated	1	Glioblastoma, IDH-wildtype	RTK I	1	Match	Original
Array-237	M	53	GBM	4	0.85	PDGX	TERT	0.42	Methylated	0.99	Glioblastoma, IDH-wildtype	RTK II	0.89	Match	Original
Array-014	F	70	GBM	4	0.9	PDGX	TERT	0.43	Methylated	0.92	Glioblastoma, IDH-wildtype	RTK I	0.77	Match	Original
Array-021	M	72	GBM	4	0.6	Oncomine comprehensive	TERT	0.43	Methylated	0.98	Glioblastoma, IDH-wildtype	RTK II	0.74	Match	Original
Array-038	F	48	GBM	4	0.8	PDGX	TERT	0.43	Unmethylated	0.93	Glioblastoma, IDH-wildtype	RTK II	0.73	Match	Original
Array-104	M	41	GBM	4	0.9	PGDX	TERT	0.43	Unmethylated	1	Glioblastoma, IDH-wildtype	RTK I	1	Match	Original
Array-126	M	64	GBM	4	0.9	PGDX	TERT	0.43	Unmethylated	1	Glioblastoma, IDH-wildtype	RTK II	0.87	Match	Original
Array-150	F	54	GBM	4	0.9	PDGX	TERT	0.43	Unmethylated	1	Glioblastoma, IDH-wildtype	RTK I	1	Match	Original
Array-153	F	40	GBM	4	0.8	PGDX	TERT	0.43	Methylated	1	Glioblastoma, IDH-wildtype	RTK II	0.91	Match	Original
Array-170	M	70	GBM	4	0.8	PDGX	TERT	0.43	Methylated	1	Glioblastoma, IDH-wildtype	RTK II	0.97	Match	Original
Array-183	M	49	GBM	4	0.9	PDGX	TERT	0.43	Methylated	0.99	Glioblastoma, IDH-wildtype	Mesenchymal	0.92	Match	Original
Array-204	M	48	GBM	4	0.6	PDGX	TERT	0.43	Methylated	1	Glioblastoma, IDH-wildtype	RTK II	0.95	Match	Original
Array-207	M	72	GBM	4	0.9	PDGX	TERT	0.43	Unmethylated	1	Glioblastoma, IDH-wildtype	RTK II	0.95	Match	Original
Array-063	M	64	GBM	4	0.8	Oncomine comprehensive	TERT	0.44	Methylated	1	Glioblastoma, IDH-wildtype	RTK II	0.58	Match	Recurrent
Array-194	M	62	GBM	4	0.9	PGDX	TERT	0.44	Methylated	0.99	Glioblastoma, IDH-wildtype	RTK II	0.79	Match	Original
Array-200	M	40	GBM	4	0.95	PGDX	TERT	0.45	Unmethylated	1	Glioblastoma, IDH-wildtype	RTK II	0.99	Match	Recurrent
Array-236	F	59	GBM	4	0.9	PGDX	TERT	0.45	Methylated	1	Glioblastoma, IDH-wildtype	RTK II	0.96	Match	Recurrent
Array-017	F	59	GBM	4	0.7	Oncomine comprehensive	TERT	0.46	Unmethylated	1	Glioblastoma, IDH-wildtype	Mesenchymal	0.8	Match	Original
Array-024	F	75	GBM	4	0.45	Oncomine comprehensive	TERT	0.46	Methylated	0.53	No match	N/A	N/A	No match	Original
Array-073	F	57	GBM	4	0.9	Oncomine comprehensive	TERT	0.46	Unmethylated	1	Glioblastoma, IDH-wildtype	RTK II	0.88	Match	Original
Array-108	F	76	GBM	4	0.8	PDGX	TERT	0.46	Methylated	1	Glioblastoma, IDH-wildtype	RTK I	0.77	Match	Original
Array-154	M	71	GBM	4	0.9	PDGX	TERT	0.46	Unmethylated	1	Glioblastoma, IDH-wildtype	RTK II	0.84	Match	Original
Array-047	F	59	GBM	4	0.9	PDGX	TERT	0.47	Methylated	1	Glioblastoma, IDH-wildtype	RTK II	0.9	Match	Original
Array-227	M	70	GBM	4	0.8	PDGX	TERT	0.47	Methylated	0.85	No match	N/A	N/A	No match	Original
Array-245	M	61	GBM	4	0.9	PGDX	TERT	0.47	Unmethylated	1	Glioblastoma, IDH-wildtype	RTK II	0.8	Match	Original
Array-027	M	69	GBM	4	0.8	Oncomine comprehensive	TERT	0.48	Methylated	1	Glioblastoma, IDH-wildtype	RTK I	0.99	Match	Recurrent
Array-188	M	72	GBM	4	0.9	PGDX	TERT	0.48	Unmethylated	1	Glioblastoma, IDH-wildtype	RTK I	0.99	Match	Original
Array-217	M	68	GBM	4	0.6	PGDX	TERT	0.48	Unmethylated	1	Glioblastoma, IDH-wildtype	Midline	0.99	Match	Original
Array-232	F	76	GBM	4	0.95	PDGX	TERT	0.48	Methylated	1	Glioblastoma, IDH-wildtype	RTK I	1	Match	Original
Array-141	M	80	GBM	4	0.9	PDGX	TERT	0.49	Unmethylated	0.98	Glioblastoma, IDH-wildtype	RTK II	0.89	Match	Original
Array-164	F	41	GBM	4	0.8	PDGX	TERT	0.49	Methylated	0.98	Glioblastoma, IDH-wildtype	RTK II	0.85	Match	Original
Array-173	M	72	GBM	4	0.9	PDGX	TERT	0.49	Unmethylated	1	Glioblastoma, IDH-wildtype	RTK I	0.67	Match	Original
Array-238	M	60	GBM	4	0.8	PDGX	TERT	0.49	Unmethylated	1	Glioblastoma, IDH-wildtype	RTK II	0.9	Match	Original
Array-103	F	69	GBM	4	0.9	PDGX	TERT	0.51	Unmethylated	1	Glioblastoma, IDH-wildtype	RTK II	0.97	Match	Original
Array-152	F	55	GBM	4	0.7	PDGX	TERT	0.51	Unmethylated	0.99	Glioblastoma, IDH-wildtype	RTK II	0.85	Match	Original
Array-174	F	48	GBM	4	0.95	PDGX	TERT	0.51	Unmethylated	0.74	No match	N/A	N/A	No match	Original
Array-212	M	70	GBM	4	0.9	PGDX	TERT	0.52	Unmethylated	1	Glioblastoma, IDH-wildtype	RTK I	1	Match	Original
Array-025	M	75	GBM	4	0.85	Oncomine comprehensive	TERT	0.53	Methylated	1	Glioblastoma, IDH-wildtype	RTK I	1	Match	Original
Array-069	M	45	GBM	4	0.7	Oncomine comprehensive	TERT	0.53	Methylated	0.11	No match	N/A	N/A	No match	Original
Array-156	F	57	GBM	4	0.95	PGDX	TERT	0.53	Unmethylated	0.94	Glioblastoma, IDH-wildtype	RTK II	0.55	Match	Recurrent
Array-226	M	70	GBM	4	0.85	PDGX	TERT	0.53	Methylated	0.73	No match	N/A	N/A	No match	Original
Array-087	M	61	GBM	4	0.7	Oncomine comprehensive	TERT	0.54	Unmethylated	1	Glioblastoma, IDH-wildtype	RTK II	0.89	Match	Recurrent
Array-185	M	73	GBM	4	0.8	PGDX	TERT	0.55	Methylated	1	Glioblastoma, IDH-wildtype	RTK I	1	Match	Original
Array-222	M	74	GBM	4	0.9	PGDX	TERT	0.58	Methylated	0.99	Glioblastoma, IDH-wildtype	RTK II	0.91	Match	Original
Array-071	F	32	IDH-astro	2	0.2	PDGX	IDH1	0.02	Unmethylated	0.5	No match	N/A	N/A	No match	Original
Array-034	M	22	IDH-astro	2	0.4	Oncomine comprehensive	IDH1	0.16	Unmethylated	0.32	No match	N/A	N/A	No match	Original
Array-061	F	21	IDH-astro	2	0.7	PDGX	IDH1	0.17	Unmethylated	0.25	No match	Astrocytoma	0.17	Match	Original
Array-064	M	19	IDH-astro	3	0.7	Oncomine comprehensive	IDH1	0.19	Unmethylated	0.72	No match	N/A	0.57	No match	Original
Array-007	M	32	IDH-astro	3	0.6	PDGX	IDH1	0.23	Methylated	0.6	No match	N/A	N/A	No match	Recurrent
Array-015	M	25	IDH-astro	4	0.5	Oncomine comprehensive	IDH1	0.25	Unmethylated	0.89	No match	High grade astrocytoma	0.87	Match	Recurrent
Array-213	F	41	IDH-astro	4	0.85	PGDX	IDH1	0.28	Methylated	0.97	IDH glioma	High grade astrocytoma	0.95	Match	Recurrent
Array-010	F	21	IDH-astro	3	0.9	PDGX	IDH1	0.29	Methylated	0.99	IDH glioma	Astrocytoma	0.96	Match	Original
Array-036	M	37	IDH-astro	2	0.3	Oncomine comprehensive	IDH1	0.29	Unmethylated	0.97	IDH glioma	Astrocytoma	0.94	Match	Original
Array-179	M	23	IDH-astro	2	0.4	PGDX	IDH1	0.31	Methylated	0.94	IDH glioma	Astrocytoma	0.86	Match	Original
Array-124	M	37	IDH-astro	3	0.9	PGDX	IDH1	0.32	Methylated	0.99	IDH glioma	Astrocytoma	0.59	Match	Recurrent
Array-167	F	29	IDH-astro	3	0.5	PDGX	IDH1	0.32	Unmethylated	0.98	IDH glioma	Astrocytoma	0.94	Match	Original
Array-112	F	34	IDH-astro	3	0.9	PGDX	IDH1	0.33	Unmethylated	0.99	IDH glioma	Astrocytoma	0.97	Match	Original
Array-208	M	58	IDH-astro	4	0.8	PGDX	IDH1	0.33	Methylated	0.98	IDH glioma	High grade astrocytoma	0.97	Match	Recurrent
Array-191	F	38	IDH-astro	3	0.75	PDGX	IDH1	0.34	Methylated	1	IDH glioma	Astrocytoma	0.97	Match	Original
Array-002	F	48	IDH-astro	2	0.3	Oncomine comprehensive	IDH1	0.35	Methylated	1	IDH glioma	Astrocytoma	0.98	Match	Original
Array-004	F	50	IDH-astro	3	0.95	PDGX	IDH1	0.35	Methylated	1	IDH glioma	Astrocytoma	0.95	Match	Recurrent
Array-016	M	37	IDH-astro	3	0.7	PDGX	IDH2	0.35	Methylated	0.99	IDH glioma	High grade astrocytoma	0.86	Match	Recurrent
Array-043	F	20	IDH-astro	3	0.75	Oncomine comprehensive	IDH1	0.36	Unmethylated	1	IDH glioma	Astrocytoma	0.99	Match	Original
Array-072	M	44	IDH-astro	2	0.8	Oncomine comprehensive	IDH1	0.36	Methylated	1	IDH glioma	Astrocytoma	1	Match	Original
Array-147	M	56	IDH-astro	4	0.3	PDGX	IDH1	0.36	Methylated	0.97	IDH glioma	High grade astrocytoma	0.95	Match	Original
Array-171	M	45	IDH-astro	4	0.8	PGDX	IDH1	0.36	Methylated	1	IDH glioma	High grade astrocytoma	0.99	Match	Recurrent
Array-018	F	46	IDH-astro	4	0.7	PDGX	IDH1	0.37	Unmethylated	0.75	No match	N/A	N/A	No match	Original
Array-020	M	50	IDH-astro	4	0.5	PDGX	IDH1	0.37	Methylated	1	IDH glioma	Astrocytoma	0.99	Match	Original
Array-040	M	45	IDH-astro	4	0.7	Oncomine comprehensive	IDH1	0.37	Unmethylated	0.89	No match	High grade astrocytoma	0.79	Match	Recurrent
Array-070	M	45	IDH-astro	3	0.6	Oncomine comprehensive	IDH1	0.38	Unmethylated	0.99	IDH glioma	Astrocytoma	0.74	Match	Recurrent
Array-095	F	21	IDH-astro	3	0.8	Oncomine comprehensive	IDH1	0.38	Unmethylated	0.99	IDH glioma	Astrocytoma	0.92	Match	Original
Array-102	F	37	IDH-astro	3	0.8	PGDX	IDH1	0.38	Methylated	0.99	IDH glioma	Astrocytoma	0.88	Match	Recurrent
Array-214	M	39	IDH-astro	3	0.8	PDGX	IDH1	0.38	Methylated	1	IDH glioma	Astrocytoma	0.51	Match	Recurrent
Array-129	M	47	IDH-astro	4	0.8	PDGX	IDH1	0.39	Methylated	1	IDH glioma	Astrocytoma	0.98	Match	Original
Array-162	M	50	IDH-astro	3	0.85	PGDX	IDH1	0.39	Methylated	1	IDH glioma	Astrocytoma	0.99	Match	Original
Array-121	M	22	IDH-astro	3	0.9	PGDX	IDH1	0.41	Unmethylated	1	IDH glioma	Astrocytoma	0.99	Match	Original
Array-203	F	32	IDH-astro	3	0.8	PDGX	IDH1	0.41	Methylated	1	IDH glioma	Astrocytoma	0.97	Match	Original
Array-157	M	44	IDH-astro	3	0.95	PGDX	IDH1	0.42	Methylated	1	IDH glioma	Astrocytoma	1	Match	Original
Array-241	M	71	IDH-astro	2	0.6	PGDX	IDH1	0.42	Methylated	1	IDH glioma	Astrocytoma	1	Match	Original
Array-088	M	26	IDH-astro	2	0.7	Oncomine comprehensive	IDH1	0.43	Unmethylated	0.99	IDH glioma	High grade astrocytoma	0.93	Match	Original
Array-114	F	31	IDH-astro	2	0.7	PGDX	IDH1	0.43	Methylated	0.99	IDH glioma	Astrocytoma	0.89	Match	Original
Array-119	F	38	IDH-astro	2	0.7	PDGX	IDH1	0.43	Methylated	1	IDH glioma	Astrocytoma	0.96	Match	Original
Array-055	M	47	IDH-astro	4	0.9	Oncomine comprehensive	IDH1	0.44	Methylated	1	IDH glioma	High grade astrocytoma	0.89	Match	Original
Array-109	M	68	IDH-astro	2	0.9	PDGX	IDH1	0.45	Methylated	0.99	IDH glioma	Astrocytoma	0.58	Match	Original
Array-151	F	72	IDH-astro	3	0.9	PGDX	IDH1	0.45	Methylated	0.98	IDH glioma	High grade astrocytoma	0.58	Match	Recurrent
Array-127	M	49	IDH-astro	3	0.9	PDGX	IDH1	0.46	Unmethylated	0.99	IDH glioma	High grade astrocytoma	0.99	Match	Original
Array-134	M	35	IDH-astro	3	0.9	PGDX	IDH1	0.46	Methylated	1	IDH glioma	High grade astrocytoma	0.99	Match	Recurrent
Array-093	F	44	IDH-astro	3	0.7	Oncomine comprehensive	IDH1	0.47	Methylated	1	IDH glioma	Astrocytoma	0.98	Match	Original
Array-180	M	43	IDH-astro	3	0.9	PGDX	IDH1	0.47	Methylated	1	IDH glioma	Astrocytoma	0.99	Match	Original
Array-240	F	47	IDH-astro	4	0.7	PGDX	IDH1	0.48	Unmethylated	0.48	No match	N/A	N/A	No match	Recurrent
Array-003	M	68	IDH-astro	2	0.85	PDGX	IDH1	0.5	Methylated	1	IDH glioma	Astrocytoma	0.93	Match	Recurrent
Array-138	F	43	IDH-astro	3	0.95	PGDX	IDH1	0.51	Methylated	1	IDH glioma	High grade astrocytoma	0.91	Match	Recurrent
Array-178	M	49	IDH-astro	4	0.95	PGDX	IDH1	0.55	Unmethylated	1	IDH glioma	High grade astrocytoma	0.98	Match	Recurrent
Array-096	F	39	IDH-astro	2	0.6	PDGX	IDH1	0.69	Methylated	1	IDH glioma	Astrocytoma	0.99	Match	Original
Array-143	F	44	IDH-oligo	2	0.9	PGDX	IDH1	0.18	Methylated	0.38	No match	N/A	N/A	No match	Recurrent
Array-161	F	37	IDH-oligo	2	0.85	PGDX	IDH1	0.25	Methylated	0.74	No match	N/A	N/A	No match	Original
Array-122	F	36	IDH-oligo	2	0.7	PDGX	IDH1	0.31	Methylated	0.98	IDH glioma	1p/19q co-deleted oligodendroglioma	0.98	Match	Original
Array-005	M	29	IDH-oligo	2	0.6	Oncomine comprehensive	IDH1	0.34	Methylated	1	IDH glioma	1p/19q co-deleted oligodendroglioma	1	Match	Original
Array-045	M	44	IDH-oligo	2	0.4	Oncomine comprehensive	IDH1	0.34	Methylated	0.99	IDH glioma	1p/19q co-deleted oligodendroglioma	0.99	Match	Original
Array-009	F	34	IDH-oligo	2	0.5	PDGX	IDH1	0.35	Methylated	1	IDH glioma	1p/19q co-deleted oligodendroglioma	1	Match	Original
Array-012	M	49	IDH-oligo	2	0.7	Oncomine comprehensive	IDH1	0.35	Methylated	1	IDH glioma	1p/19q co-deleted oligodendroglioma	1	Match	Original
Array-231	M	31	IDH-oligo	2	0.7	PGDX	IDH1	0.35	Methylated	1	IDH glioma	1p/19q co-deleted oligodendroglioma	1	Match	Original
Array-202	M	30	IDH-oligo	2	0.85	PGDX	IDH1	0.36	Methylated	1	IDH glioma	1p/19q co-deleted oligodendroglioma	1	Match	Original
Array-120	M	38	IDH-oligo	2	0.5	PDGX	IDH1	0.37	Methylated	0.89	No match	N/A	N/A	No match	Original
Array-192	M	39	IDH-oligo	2	0.6	PDGX	IDH1	0.37	Methylated	1	IDH glioma	1p/19q co-deleted oligodendroglioma	1	Match	Original
Array-019	M	39	IDH-oligo	3	0.8	Oncomine comprehensive	IDH1	0.38	Methylated	1	IDH glioma	1p/19q co-deleted oligodendroglioma	1	Match	Original
Array-158	F	37	IDH-oligo	2	0.9	PGDX	IDH1	0.38	Methylated	1	IDH glioma	1p/19q co-deleted oligodendroglioma	1	Match	Original
Array-218	F	59	IDH-oligo	3	0.8	PGDX	IDH1	0.38	Methylated	1	IDH glioma	1p/19q co-deleted oligodendroglioma	1	Match	Recurrent
Array-008	F	48	IDH-oligo	3	0.7	Oncomine comprehensive	IDH1	0.39	Methylated	0.98	IDH glioma	1p/19q co-deleted oligodendroglioma	0.97	Match	Original
Array-165	M	31	IDH-oligo	3	0.9	PGDX	IDH2	0.39	Methylated	1	IDH glioma	1p/19q co-deleted oligodendroglioma	1	Match	Recurrent
Array-001	M	64	IDH-oligo	3	0.9	PDGX	IDH1	0.4	Methylated	1	IDH glioma	1p/19q co-deleted oligodendroglioma	1	Match	Original
Array-190	M	55	IDH-oligo	2	0.9	PGDX	IDH1	0.4	Methylated	1	IDH glioma	1p/19q co-deleted oligodendroglioma	1	Match	Recurrent
Array-068	M	59	IDH-oligo	3	0.8	Oncomine comprehensive	IDH1	0.41	Methylated	1	IDH glioma	1p/19q co-deleted oligodendroglioma	1	Match	Original
Array-080	M	48	IDH-oligo	3	0.7	Oncomine comprehensive	IDH1	0.41	Methylated	1	IDH glioma	1p/19q co-deleted oligodendroglioma	1	Match	Original
Array-006	M	29	IDH-oligo	2	0.9	PDGX	IDH1	0.42	Methylated	1	IDH glioma	1p/19q co-deleted oligodendroglioma	1	Match	Original
Array-053	M	30	IDH-oligo	3	0.9	Oncomine comprehensive	IDH2	0.44	Methylated	1	IDH glioma	1p/19q co-deleted oligodendroglioma	1	Match	Recurrent
Array-023	M	66	IDH-oligo	3	0.8	Oncomine comprehensive	IDH1	0.45	Methylated	1	IDH glioma	1p/19q co-deleted oligodendroglioma	1	Match	Recurrent
Array-137	F	78	IDH-oligo	3	0.95	PGDX	IDH2	0.45	Methylated	1	IDH glioma	1p/19q co-deleted oligodendroglioma	1	Match	Original
Array-084	M	43	IDH-oligo	2	0.7	Oncomine comprehensive	IDH1	0.46	Methylated	1	IDH glioma	1p/19q co-deleted oligodendroglioma	1	Match	Original
Array-136	M	61	IDH-oligo	3	0.8	PGDX	IDH1	0.46	Methylated	0.99	IDH glioma	1p/19q co-deleted oligodendroglioma	0.98	Match	Original
Array-193	M	33	IDH-oligo	3	0.8	PGDX	IDH1	0.46	Methylated	0.97	IDH glioma	1p/19q co-deleted oligodendroglioma	0.86	Match	Recurrent
Array-139	M	62	IDH-oligo	3	0.95	PGDX	IDH1	0.5	Methylated	1	IDH glioma	1p/19q co-deleted oligodendroglioma	0.99	Match	Original
Array-163	F	70	IDH-oligo	2	0.75	PGDX	IDH1	0.51	Methylated	1	IDH glioma	1p/19q co-deleted oligodendroglioma	1	Match	Original
