# Supplementary material for: Variant allelic frequencies of driver mutations can identify gliomas with potentially false-negative MGMT promoter methylation results
Source: Acta Neuropathol Commun. 2023 Nov 2;11:175. doi: 10.1186/s40478-023-01680-0 (PMC10623846; doi:10.1186/s40478-023-01680-0)
Supplement: Supplementary file 3 — Supplementary Material 3 [file 40478_2023_1680_MOESM3_ESM.xlsx]

## Sheet: Paired
ORIGINAL								RECURRENT
Sample ID	Sex	Age at diagnosis	Diagnosis, grade	NGS panel	Driver mutation VAF	MGMT assay	MGMT result	Sample ID	Sex	Age at diagnosis	Diagnosis, grade	NGS panel	Driver mutation VAF	MGMT assay	MGMT result
Array-018	F	46	IDH-astro, 4	PDGX	0.37	Array	Unmethylated	Array-240	F	47	IDH-astro, 4	PDGX	0.48	Array	Unmethylated		GBM=IDH-wildtype glioblastoma
Pyro-016	M	32	IDH-astro, 2	Oncomine Comprehensive	0.42	Pyroseq	Methylated	Array-124	M	37	IDH-astro, 3	PDGX	0.32	Array	Methylated		IDH-astro=IDH-mutant astrocytoma
Pyro-041	M	79	GBM, 4	Oncomine Comprehensive	0.14	Pyroseq	Methylated	Array-051	M	81	GBM, 4	Oncomine Comprehensive	0.32	Array	Methylated		IDH-oligo=IDH-mutant and 1p/19q co-deleted oligodendroglioma
Pyro-050	F	38	IDH-astro, 4	Oncomine Comprehensive	0.29	Pyroseq	Methylated	Array-213	F	41	IDH-astro, 4	PDGX	0.28	Array	Methylated
Pyro-074	F	41	IDH-oligo, 2	Oncomine Comprehensive	0.39	Pyroseq	Methylated	Array-143	F	44	IDH-oligo, 2	PDGX	0.18	Array	Methylated
Pyro-119	M	56	GBM, 4	Oncomine Comprehensive	0.44	Pyroseq	Unmethylated	Pyro-259	M	57	GBM, 4	Oncomine Comprehensive	0.41	Pyroseq	Unmethylated
Pyro-183	M	35	IDH-oligo, 3	Oncomine Comprehensive	0.32	Pyroseq	Methylated	Pyro-262	M	35	IDH-oligo, 3	Oncomine Comprehensive	0.13	Pyroseq	Methylated
Pyro-116	M	53	GBM, 4	Oncomine Comprehensive	0.36	Pyroseq	Unmethylated	Pyro-117	M	53	GBM, 4	Oncomine Comprehensive	0.49	Pyroseq	Unmethylated
Pyro-196	M	33	IDH-astro, 4	Oncomine Comprehensive	0.61	Pyroseq	Methylated	Pyro-342	M	34	IDH-astro, 4	Oncomine Comprehensive	0.05	Pyroseq	Unmethylated
Pyro-201	F	72	GBM, 4	Oncomine Comprehensive	0.21	Pyroseq	Methylated	Array-107	F	74	GBM, 4	PDGX	0.39	Array	Methylated
Pyro-240	M	63	GBM, 4	Oncomine Comprehensive	0.53	Pyroseq	Methylated	Array-063	M	64	GBM, 4	Oncomine Comprehensive	0.44	Array	Methylated
Pyro-265	M	60	GBM, 4	Oncomine Comprehensive	0.48	Pyroseq	Unmethylated	Pyro-347	M	60	GBM, 4	Oncomine Comprehensive	0.32	Pyroseq	Unmethylated
Pyro-282	M	64	IDH-astro, 2	Oncomine Comprehensive	0.41	Pyroseq	Methylated	Pyro-315	M	65	IDH-astro, 4	Oncomine Comprehensive	0.4	Pyroseq	Methylated
Pyro-308	M	60	GBM, 4	Oncomine Comprehensive	0.41	Pyroseq	Unmethylated	Array-087	M	61	GBM, 4	Oncomine Comprehensive	0.54	Array	Unmethylated
Pyro-318	F	56	GBM, 4	Oncomine Comprehensive	0.21	Pyroseq	Unmethylated	Array-156	F	57	GBM, 4	PDGX	0.53	Array	Unmethylated
Pyro-400	F	65	GBM, 4	Oncomine Comprehensive	0.27	Pyroseq	Unmethylated	Array-032	F	66	GBM, 4	Oncomine Comprehensive	0.17	Array	Methylated
Pyro-434	M	57	GBM, 4	Oncomine Comprehensive	0.33	Pyroseq	Unmethylated	Array-159	M	57	GBM, 4	PDGX	0.2	Array	Unmethylated
